# Supplementary material for: 1-(3-Chloro-4-fluoro­phen­yl)-5-(2-diazo­acet­yl)-4-phenyl­pyrrolidin-2-one
Source: Acta Crystallogr Sect E Struct Rep Online. 2010 Jul 24;66(Pt 8):o2103. doi: 10.1107/S1600536810024657 (PMC3007471; doi:10.1107/S1600536810024657)
Supplement: Supplementary file 1 [file e-66-o2103-sup1.cif]

##############################################################################
###                                                                        ###
###        Electronic paper (Acta Crystallographica Section E)             ###
###                                                                        ###
##############################################################################
#                                                                            #
# This CIF contains the data in a paper accepted for publication in Acta     #
# Crystallographica Section E. It conforms to the requirements of Notes      #
# for Authors for Section E, and has been peer reviewed under the auspices   #
# of the IUCr Commission on Journals.                                        #
#                                                                            #
# Full details of the Crystallographic Information File format               #
# are given in the paper "The Crystallographic Information File (CIF):       #
# a New Standard Archive File for Crystallography" by S. R. Hall, F. H.      #
# Allen and I. D. Brown [Acta Cryst. (1991), A47, 655-685].                  #
#                                                                            #
# The current version of the core CIF dictionary is obtainable from          #
# ftp://ftp.iucr.org/pub/cif_core.dic. The current version number is 2.4.    #
#                                                                            #
# Software is freely available for graphical display of the structure(s) in  #
# this CIF.  For information consult the CIF home page http://www.iucr.org/  #
# cif/home.html                                                              #
#                                                                            #
# This file may be used for bona fide research purposes within the           #
# scientific community so long as proper attribution is given to the journal # 
# article from which it was obtained.                                        #
#                                                                            #
##############################################################################
                                             
data_global
_audit_creation_method     SHELXL-97
_journal_data_validation_number     ?
_journal_date_recd_electronic     2010-06-11
_journal_date_accepted     2010-06-23
_journal_name_full     'Acta Crystallographica, Section E'
_journal_year     2010
_journal_volume     66
_journal_issue      8
_journal_page_first     o2103
_journal_page_last     o2103
_journal_paper_category     QO
_journal_coeditor_code     BX2286
_publ_contact_author_name     'Dr. J. A. Santaballa'
_publ_contact_author_address
;
Departamento de Qu\'imica F\'isica e Enxe\~ner\'ia Qu\'imica I
Facultade de Ciencias
Universidade da Coru\~na
R\'ua Alejandro de la Sota 1
E-15008 A Coru\~na
Spain
;
_publ_contact_author_email     arturo@udc.es
_publ_contact_author_fax     34981167065
_publ_contact_author_phone     34981167000
_publ_section_title
;
(4<i>R</i>,5<i>S</i>)-1-(3-Chloro-4-fluorophenyl)-5-(2-diazoacetyl)-\
4-phenylpyrrolidin-2-one
;
loop_
    _publ_author_name
    _publ_author_address
    'Ray, Jayanta Kumar'
;
Department of Chemistry
Indian Institute of Technology
Kharagpur 721 302
India
;
    'Haldar, Pranab'
;
Department of Chemistry
Indian Institute of Technology
Kharagpur 721 302
India
;
    'Canle L., M.'
;
Departamento de Qu\'imica F\'isica e Enxe\~ner\'ia Qu\'imica I
Facultade de Ciencias
Universidade da Coru\~na
R\'ua Alejandro de la Sota 1
E-15008 A Coru\~na
Spain
;
    "Fern\'andez P., M. I."
;
Departamento de Qu\'imica F\'isica e Enxe\~ner\'ia Qu\'imica I
Facultade de Ciencias
Universidade da Coru\~na
R\'ua Alejandro de la Sota 1
E-15008 A Coru\~na
Spain
;
    'Santaballa, J. A.'
;
Departamento de Qu\'imica F\'isica e Enxe\~ner\'ia Qu\'imica I
Facultade de Ciencias
Universidade da Coru\~na
R\'ua Alejandro de la Sota 1
E-15008 A Coru\~na
Spain
;
data_I
_chemical_name_systematic
;
(4<i>R</i>,5<i>S</i>)-1-(3-Chloro-4-fluorophenyl)-5-(2-diazoacetyl)-
4-phenylpyrrolidin-2-one
;
_chemical_name_common     ?
_chemical_formula_moiety     'C18 H13 Cl F N3 O2'
_chemical_formula_sum     'C18 H13 Cl F N3 O2'
_chemical_formula_iupac     'C18 H13 Cl F N3 O2'
_chemical_formula_weight     357.76
_chemical_melting_point     408
_symmetry_cell_setting     monoclinic
_symmetry_space_group_name_H-M     'P 21/n'
_symmetry_space_group_name_Hall     '-P 2yn'
loop_
    _symmetry_equiv_pos_as_xyz
    'x, y, z'
    '-x+1/2, y+1/2, -z+1/2'
    '-x, -y, -z'
    'x-1/2, -y-1/2, z-1/2'
_cell_length_a     10.3498(3)
_cell_length_b     9.2252(3)
_cell_length_c     17.1639(5)
_cell_angle_alpha     90.00
_cell_angle_beta     91.088(2)
_cell_angle_gamma     90.00
_cell_volume     1638.50(9)
_cell_formula_units_Z     4
_cell_measurement_reflns_used     7474
_cell_measurement_theta_min     2.5065
_cell_measurement_theta_max     28.295
_cell_measurement_temperature     100(2)
_exptl_crystal_description     Block
_exptl_crystal_colour     Yellow
_exptl_crystal_size_max     0.420
_exptl_crystal_size_mid     0.380
_exptl_crystal_size_min     0.210
_exptl_crystal_density_diffrn     1.450
_exptl_crystal_density_meas     ?
_exptl_crystal_density_method     'not measured'
_exptl_crystal_F_000     736
_exptl_absorpt_coefficient_mu     0.261
_exptl_absorpt_correction_type     multi-scan
_exptl_absorpt_process_details     '(SADABS; Bruker, 2003)'
_exptl_absorpt_correction_T_min     0.901
_exptl_absorpt_correction_T_max     0.952
_exptl_special_details
;
Data was collected using a X8 <i>APEX</i> II BRUKER-Nonius diffractometer
equipped with an KYROFLEX low-temperature apparatus operating at 100 K. A
suitable crystal was chosen and mounted on Mitegen MicroMount (radiation-hard
polymer).
Data were measured using omega scans of 0.5\% per frame for 10 s, such that a
total of 1280 frames were collected in a optimized strategy and with a final
resolution of 0.75 \%A. Data integration and reduction was performed using the
Apex2 (Bruker Nonius, 2005) suite software.
Absorption corrections were applied using <i>SADABS</i> (2004) of the suite
software.
The structures are solved by the direct method using the <i>SHELX97</i> program
and refined by least squares method on F2 <i>SHELXL97</i>, incorporated in the
Apex2 suite software.
;
_diffrn_ambient_temperature     100(2)
_diffrn_radiation_type     MoK\a
_diffrn_radiation_wavelength     0.71073
_diffrn_radiation_source     'fine-focus sealed tube'
_diffrn_radiation_monochromator     graphite
_diffrn_measurement_device_type     'Bruker APEXII area-detector'
_diffrn_measurement_method     'phi and omega scans'
_diffrn_detector_area_resol_mean     ?
_diffrn_reflns_number     16359
_diffrn_reflns_av_R_equivalents     0.0206
_diffrn_reflns_av_sigmaI/netI     0.0179
_diffrn_reflns_theta_min     2.51
_diffrn_reflns_theta_max     28.31
_diffrn_reflns_theta_full     28.31
_diffrn_measured_fraction_theta_max     0.998
_diffrn_measured_fraction_theta_full     0.998
_diffrn_reflns_limit_h_min     -13
_diffrn_reflns_limit_h_max     13
_diffrn_reflns_limit_k_min     -12
_diffrn_reflns_limit_k_max     12
_diffrn_reflns_limit_l_min     -22
_diffrn_reflns_limit_l_max     22
_diffrn_standards_number     ?
_diffrn_standards_interval_count     ?
_diffrn_standards_interval_time     ?
_diffrn_standards_decay_%     ?
_refine_special_details
;
Refinement of <i>F</i>^2^ against ALL reflections. The weighted <i>R</i>-factor
<i>wR</i> and goodness of fit <i>S</i> are based on <i>F</i>^2^, conventional
<i>R</i>-factors <i>R</i> are based on <i>F</i>, with <i>F</i> set to zero for
negative <i>F</i>^2^. The threshold expression of <i>F</i>^2^ >
\s(<i>F</i>^2^) is used only for calculating <i>R</i>-factors(gt) <i>etc</i>.
and is not relevant to the choice of reflections for refinement.
<i>R</i>-factors based on <i>F</i>^2^ are statistically about twice as large
as those based on <i>F</i>, and <i>R</i>- factors based on ALL data will be
even larger.
All non-hydrogen atoms were refined anisotropically. Hydrogen were found in
subsequent difference Fourier maps and included in observed positions and
refined as free isotropic atoms.
;
_reflns_number_total     4084
_reflns_number_gt     3597
_reflns_threshold_expression     I>2sigma(I)
_refine_ls_structure_factor_coef     Fsqd
_refine_ls_matrix_type     full
_refine_ls_R_factor_all     0.0405
_refine_ls_R_factor_gt     0.0351
_refine_ls_wR_factor_gt     0.1148
_refine_ls_wR_factor_ref     0.1225
_refine_ls_goodness_of_fit_ref     0.900
_refine_ls_restrained_S_all     0.900
_refine_ls_number_reflns     4084
_refine_ls_number_parameters     278
_refine_ls_number_restraints     0
_refine_ls_hydrogen_treatment     refall
_refine_ls_weighting_scheme     calc
_refine_ls_weighting_details
         'calc w=1/[\s^2^(Fo^2^)+(0.1000P)^2^+0.4639P] where P=(Fo^2^+2Fc^2^)/3'
_atom_sites_solution_hydrogens     geom
_atom_sites_solution_primary     direct
_atom_sites_solution_secondary     difmap
_refine_ls_shift/su_max     0.001
_refine_ls_shift/su_mean     0.000
_refine_diff_density_max     0.417
_refine_diff_density_min     -0.327
_refine_ls_extinction_method     none
_refine_ls_extinction_coef     ?
loop_
    _atom_type_symbol
    _atom_type_description
    _atom_type_scat_dispersion_real
    _atom_type_scat_dispersion_imag
    _atom_type_scat_source
    'C' 'C' 0.0033 0.0016
                         'International Tables Vol C Tables 4.2.6.8 and 6.1.1.4'
    'H' 'H' 0.0000 0.0000
                         'International Tables Vol C Tables 4.2.6.8 and 6.1.1.4'
    'N' 'N' 0.0061 0.0033
                         'International Tables Vol C Tables 4.2.6.8 and 6.1.1.4'
    'O' 'O' 0.0106 0.0060
                         'International Tables Vol C Tables 4.2.6.8 and 6.1.1.4'
    'F' 'F' 0.0171 0.0103
                         'International Tables Vol C Tables 4.2.6.8 and 6.1.1.4'
    'Cl' 'Cl' 0.1484 0.1585
                         'International Tables Vol C Tables 4.2.6.8 and 6.1.1.4'
_computing_data_collection     'APEX2 (Bruker, 2005)'
_computing_cell_refinement     'SAINT (Bruker, 2004)'
_computing_data_reduction     'SAINT and XPREP (Bruker, 2003)'
_computing_structure_solution     'SHELXS97 (Sheldrick, 2008)'
_computing_structure_refinement     'SHELXL97 (Sheldrick, 2008)'
_computing_molecular_graphics     'PLUTON (Spek, 2009)'
_computing_publication_material     'SHELXL97 (Sheldrick, 2008)'
loop_
    _atom_site_type_symbol
    _atom_site_label
    _atom_site_fract_x
    _atom_site_fract_y
    _atom_site_fract_z
    _atom_site_U_iso_or_equiv
    _atom_site_adp_type
    _atom_site_calc_flag
    _atom_site_refinement_flags
    _atom_site_occupancy
    _atom_site_disorder_assembly
    _atom_site_disorder_group
    Cl Cl1 0.42826(3) 0.11958(5) 0.07084(2) 0.03671(13) Uani d . 1 . .
    F F1 0.46336(8) 0.32525(11) -0.05664(5) 0.0361(2) Uani d . 1 . .
    N N1 0.88460(9) 0.29021(10) 0.14689(5) 0.0156(2) Uani d . 1 . .
    N N2 0.67780(10) 0.24925(13) 0.39276(6) 0.0236(2) Uani d . 1 . .
    N N3 0.63827(13) 0.30402(17) 0.44487(7) 0.0385(3) Uani d . 1 . .
    O O1 1.02767(10) 0.45547(12) 0.09513(6) 0.0329(2) Uani d . 1 . .
    O O2 0.80348(9) 0.41556(9) 0.28615(5) 0.0236(2) Uani d . 1 . .
    C C1 1.07129(10) 0.04602(13) 0.21682(6) 0.0167(2) Uani d . 1 . .
    C C2 1.04967(11) -0.07912(14) 0.26035(7) 0.0200(2) Uani d . 1 . .
    H H2 1.0083(16) -0.0735(18) 0.3097(10) 0.025(4) Uiso d . 1 . .
    C C3 1.08407(12) -0.21444(14) 0.23217(8) 0.0230(3) Uani d . 1 . .
    H H3 1.0708(17) -0.2969(19) 0.2610(10) 0.031(4) Uiso d . 1 . .
    C C4 1.14189(12) -0.22676(15) 0.16014(8) 0.0260(3) Uani d . 1 . .
    H H4 1.1586(16) -0.320(2) 0.1404(10) 0.031(4) Uiso d . 1 . .
    C C5 1.16535(13) -0.10307(16) 0.11693(8) 0.0269(3) Uani d . 1 . .
    H H5 1.2026(18) -0.112(2) 0.0673(11) 0.040(5) Uiso d . 1 . .
    C C6 1.13024(12) 0.03259(14) 0.14473(7) 0.0221(3) Uani d . 1 . .
    H H6 1.1435(15) 0.1177(18) 0.1141(10) 0.023(4) Uiso d . 1 . .
    C C7 1.01876(10) 0.18845(13) 0.24651(6) 0.0162(2) Uani d . 1 . .
    H H7 1.0221(15) 0.1892(17) 0.3046(9) 0.022(4) Uiso d . 1 . .
    C C8 1.08093(12) 0.32552(14) 0.21426(7) 0.0207(2) Uani d . 1 . .
    H H8A 1.1684(17) 0.3136(19) 0.2006(10) 0.028(4) Uiso d . 1 . .
    H H8B 1.0804(16) 0.4057(18) 0.2524(10) 0.025(4) Uiso d . 1 . .
    C C9 0.99853(12) 0.36796(13) 0.14439(7) 0.0202(2) Uani d . 1 . .
    C C10 0.87542(10) 0.20363(12) 0.21788(6) 0.0138(2) Uani d . 1 . .
    H H10 0.8420(14) 0.1091(15) 0.2073(8) 0.010(3) Uiso d . 1 . .
    C C11 0.77808(11) 0.30129(12) 0.09402(6) 0.0157(2) Uani d . 1 . .
    C C12 0.78022(12) 0.39482(13) 0.02979(7) 0.0199(2) Uani d . 1 . .
    H H12 0.8530(15) 0.4502(17) 0.0199(8) 0.016(3) Uiso d . 1 . .
    C C13 0.67333(13) 0.40285(15) -0.02029(7) 0.0244(3) Uani d . 1 . .
    H H13 0.6734(18) 0.477(2) -0.0662(11) 0.037(5) Uiso d . 1 . .
    C C14 0.56682(12) 0.31791(16) -0.00738(7) 0.0248(3) Uani d . 1 . .
    C C15 0.56378(11) 0.22465(15) 0.05545(7) 0.0223(3) Uani d . 1 . .
    C C16 0.66909(11) 0.21630(14) 0.10649(7) 0.0190(2) Uani d . 1 . .
    H H16 0.6620(16) 0.1485(19) 0.1490(10) 0.029(4) Uiso d . 1 . .
    C C17 0.79785(10) 0.28288(12) 0.27989(6) 0.0161(2) Uani d . 1 . .
    C C18 0.72863(11) 0.18918(14) 0.33019(6) 0.0185(2) Uani d . 1 . .
    H H18 0.7186(17) 0.088(2) 0.3236(10) 0.034(5) Uiso d . 1 . .
loop_
    _atom_site_aniso_label
    _atom_site_aniso_U_11
    _atom_site_aniso_U_22
    _atom_site_aniso_U_33
    _atom_site_aniso_U_12
    _atom_site_aniso_U_13
    _atom_site_aniso_U_23
    Cl1 0.01855(18) 0.0601(3) 0.0313(2) -0.01115(14) -0.00341(13) -0.00666(15)
    F1 0.0259(4) 0.0618(6) 0.0201(4) 0.0150(4) -0.0103(3) -0.0053(4)
    N1 0.0156(4) 0.0170(5) 0.0141(4) -0.0034(3) -0.0011(3) 0.0027(3)
    N2 0.0196(5) 0.0311(6) 0.0202(5) 0.0038(4) 0.0024(4) 0.0001(4)
    N3 0.0342(7) 0.0559(9) 0.0257(6) 0.0084(6) 0.0064(5) -0.0094(5)
    O1 0.0330(5) 0.0366(6) 0.0290(5) -0.0187(4) -0.0038(4) 0.0127(4)
    O2 0.0291(5) 0.0154(4) 0.0264(4) 0.0025(3) 0.0014(3) -0.0023(3)
    C1 0.0117(5) 0.0201(6) 0.0183(5) 0.0002(4) -0.0008(4) -0.0009(4)
    C2 0.0164(5) 0.0229(6) 0.0206(5) 0.0019(4) 0.0003(4) 0.0020(4)
    C3 0.0193(5) 0.0196(6) 0.0300(6) 0.0008(4) -0.0007(5) 0.0021(5)
    C4 0.0197(6) 0.0239(6) 0.0345(7) 0.0013(5) 0.0022(5) -0.0081(5)
    C5 0.0222(6) 0.0320(7) 0.0267(6) -0.0004(5) 0.0082(5) -0.0066(5)
    C6 0.0188(5) 0.0251(6) 0.0228(5) -0.0019(4) 0.0054(4) 0.0001(5)
    C7 0.0139(5) 0.0189(5) 0.0156(5) -0.0003(4) -0.0013(4) 0.0002(4)
    C8 0.0166(5) 0.0213(6) 0.0241(6) -0.0049(4) -0.0038(4) 0.0008(4)
    C9 0.0198(5) 0.0201(6) 0.0205(5) -0.0065(4) -0.0010(4) -0.0001(4)
    C10 0.0139(5) 0.0137(5) 0.0139(5) -0.0005(4) 0.0002(4) 0.0015(4)
    C11 0.0166(5) 0.0165(5) 0.0140(5) 0.0015(4) -0.0010(4) -0.0017(4)
    C12 0.0243(6) 0.0195(6) 0.0158(5) 0.0031(4) 0.0012(4) 0.0006(4)
    C13 0.0299(6) 0.0278(7) 0.0153(5) 0.0110(5) -0.0011(4) 0.0009(4)
    C14 0.0208(6) 0.0377(7) 0.0158(5) 0.0118(5) -0.0048(4) -0.0069(5)
    C15 0.0157(5) 0.0324(7) 0.0186(5) 0.0004(5) -0.0007(4) -0.0059(5)
    C16 0.0168(5) 0.0238(6) 0.0162(5) -0.0012(4) -0.0006(4) -0.0014(4)
    C17 0.0149(5) 0.0171(5) 0.0161(5) 0.0028(4) -0.0024(4) 0.0002(4)
    C18 0.0186(5) 0.0203(6) 0.0168(5) 0.0027(4) 0.0033(4) 0.0001(4)
_geom_special_details
;
All e.s.d.'s (except the e.s.d. in the dihedral angle between two l.s. planes)
are estimated using the full covariance matrix. The cell e.s.d.'s are taken
into account individually in the estimation of e.s.d.'s in distances, angles
and torsion angles; correlations between e.s.d.'s in cell parameters are only
used when they are defined by crystal symmetry. An approximate (isotropic)
treatment of cell e.s.d.'s is used for estimating e.s.d.'s involving l.s.
planes.
;
loop_
    _geom_bond_atom_site_label_1
    _geom_bond_atom_site_label_2
    _geom_bond_site_symmetry_2
    _geom_bond_distance
    _geom_bond_publ_flag
    Cl1 C15 . 1.7294(13) ?
    F1 C14 . 1.3534(13) ?
    N1 C9 . 1.3815(14) ?
    N1 C11 . 1.4182(13) ?
    N1 C10 . 1.4616(13) ?
    N2 N3 . 1.1120(16) ?
    N2 C18 . 1.3262(15) ?
    O1 C9 . 1.2114(15) ?
    O2 C17 . 1.2300(14) ?
    C1 C2 . 1.3954(16) ?
    C1 C6 . 1.3955(15) ?
    C1 C7 . 1.5140(16) ?
    C2 C3 . 1.3877(17) ?
    C2 H2 . 0.959(17) ?
    C3 C4 . 1.3884(18) ?
    C3 H3 . 0.919(18) ?
    C4 C5 . 1.385(2) ?
    C4 H4 . 0.941(18) ?
    C5 C6 . 1.3901(18) ?
    C5 H5 . 0.945(19) ?
    C6 H6 . 0.956(16) ?
    C7 C8 . 1.5275(16) ?
    C7 C10 . 1.5602(15) ?
    C7 H7 . 0.996(16) ?
    C8 C9 . 1.5098(16) ?
    C8 H8A . 0.946(17) ?
    C8 H8B . 0.988(16) ?
    C10 C17 . 1.5311(15) ?
    C10 H10 . 0.954(14) ?
    C11 C16 . 1.3937(16) ?
    C11 C12 . 1.4005(15) ?
    C12 C13 . 1.3899(17) ?
    C12 H12 . 0.929(15) ?
    C13 C14 . 1.374(2) ?
    C13 H13 . 1.047(19) ?
    C14 C15 . 1.3803(19) ?
    C15 C16 . 1.3874(15) ?
    C16 H16 . 0.964(17) ?
    C17 C18 . 1.4245(16) ?
    C18 H18 . 0.944(19) ?
loop_
    _geom_angle_atom_site_label_1
    _geom_angle_atom_site_label_2
    _geom_angle_atom_site_label_3
    _geom_angle_site_symmetry_1
    _geom_angle_site_symmetry_3
    _geom_angle
    _geom_angle_publ_flag
    C9 N1 C11 . . 126.61(9) ?
    C9 N1 C10 . . 112.25(9) ?
    C11 N1 C10 . . 120.71(9) ?
    N3 N2 C18 . . 177.31(15) ?
    C2 C1 C6 . . 118.59(11) ?
    C2 C1 C7 . . 118.39(10) ?
    C6 C1 C7 . . 122.78(11) ?
    C3 C2 C1 . . 120.85(11) ?
    C3 C2 H2 . . 118.6(10) ?
    C1 C2 H2 . . 120.5(10) ?
    C2 C3 C4 . . 120.12(12) ?
    C2 C3 H3 . . 121.0(11) ?
    C4 C3 H3 . . 118.9(11) ?
    C5 C4 C3 . . 119.49(12) ?
    C5 C4 H4 . . 121.6(11) ?
    C3 C4 H4 . . 118.8(11) ?
    C4 C5 C6 . . 120.55(12) ?
    C4 C5 H5 . . 119.6(12) ?
    C6 C5 H5 . . 119.8(12) ?
    C5 C6 C1 . . 120.39(12) ?
    C5 C6 H6 . . 120.6(10) ?
    C1 C6 H6 . . 118.9(10) ?
    C1 C7 C8 . . 116.10(10) ?
    C1 C7 C10 . . 108.50(9) ?
    C8 C7 C10 . . 102.48(9) ?
    C1 C7 H7 . . 109.7(9) ?
    C8 C7 H7 . . 110.5(9) ?
    C10 C7 H7 . . 109.2(9) ?
    C9 C8 C7 . . 105.49(9) ?
    C9 C8 H8A . . 111.2(10) ?
    C7 C8 H8A . . 113.9(11) ?
    C9 C8 H8B . . 108.8(10) ?
    C7 C8 H8B . . 111.8(10) ?
    H8A C8 H8B . . 105.6(15) ?
    O1 C9 N1 . . 126.27(11) ?
    O1 C9 C8 . . 125.65(11) ?
    N1 C9 C8 . . 108.08(10) ?
    N1 C10 C17 . . 111.22(9) ?
    N1 C10 C7 . . 103.60(8) ?
    C17 C10 C7 . . 109.39(8) ?
    N1 C10 H10 . . 111.7(8) ?
    C17 C10 H10 . . 112.0(8) ?
    C7 C10 H10 . . 108.5(8) ?
    C16 C11 C12 . . 119.50(11) ?
    C16 C11 N1 . . 118.87(10) ?
    C12 C11 N1 . . 121.63(10) ?
    C13 C12 C11 . . 119.69(12) ?
    C13 C12 H12 . . 119.8(9) ?
    C11 C12 H12 . . 120.5(9) ?
    C14 C13 C12 . . 120.10(11) ?
    C14 C13 H13 . . 120.6(10) ?
    C12 C13 H13 . . 119.3(10) ?
    F1 C14 C13 . . 119.90(12) ?
    F1 C14 C15 . . 119.32(12) ?
    C13 C14 C15 . . 120.78(11) ?
    C14 C15 C16 . . 119.91(12) ?
    C14 C15 Cl1 . . 119.95(9) ?
    C16 C15 Cl1 . . 120.14(10) ?
    C15 C16 C11 . . 120.01(11) ?
    C15 C16 H16 . . 116.3(10) ?
    C11 C16 H16 . . 123.7(10) ?
    O2 C17 C18 . . 125.07(11) ?
    O2 C17 C10 . . 120.74(10) ?
    C18 C17 C10 . . 114.08(10) ?
    N2 C18 C17 . . 116.68(11) ?
    N2 C18 H18 . . 117.7(11) ?
    C17 C18 H18 . . 125.6(11) ?
loop_
    _geom_torsion_atom_site_label_1
    _geom_torsion_atom_site_label_2
    _geom_torsion_atom_site_label_3
    _geom_torsion_atom_site_label_4
    _geom_torsion_site_symmetry_1
    _geom_torsion_site_symmetry_2
    _geom_torsion_site_symmetry_3
    _geom_torsion_site_symmetry_4
    _geom_torsion
    _geom_torsion_publ_flag
    C6 C1 C2 C3 . . . . -1.00(17) ?
    C7 C1 C2 C3 . . . . 173.48(10) ?
    C1 C2 C3 C4 . . . . 0.59(18) ?
    C2 C3 C4 C5 . . . . 0.27(19) ?
    C3 C4 C5 C6 . . . . -0.7(2) ?
    C4 C5 C6 C1 . . . . 0.28(19) ?
    C2 C1 C6 C5 . . . . 0.56(17) ?
    C7 C1 C6 C5 . . . . -173.66(11) ?
    C2 C1 C7 C8 . . . . 160.07(10) ?
    C6 C1 C7 C8 . . . . -25.70(15) ?
    C2 C1 C7 C10 . . . . -85.24(12) ?
    C6 C1 C7 C10 . . . . 88.99(12) ?
    C1 C7 C8 C9 . . . . 92.73(11) ?
    C10 C7 C8 C9 . . . . -25.32(12) ?
    C11 N1 C9 O1 . . . . -2.4(2) ?
    C10 N1 C9 O1 . . . . -174.83(13) ?
    C11 N1 C9 C8 . . . . 177.36(10) ?
    C10 N1 C9 C8 . . . . 4.91(13) ?
    C7 C8 C9 O1 . . . . -166.45(13) ?
    C7 C8 C9 N1 . . . . 13.82(13) ?
    C9 N1 C10 C17 . . . . 96.37(11) ?
    C11 N1 C10 C17 . . . . -76.58(12) ?
    C9 N1 C10 C7 . . . . -21.03(12) ?
    C11 N1 C10 C7 . . . . 166.01(9) ?
    C1 C7 C10 N1 . . . . -95.58(10) ?
    C8 C7 C10 N1 . . . . 27.74(11) ?
    C1 C7 C10 C17 . . . . 145.75(9) ?
    C8 C7 C10 C17 . . . . -90.94(10) ?
    C9 N1 C11 C16 . . . . -178.55(11) ?
    C10 N1 C11 C16 . . . . -6.68(16) ?
    C9 N1 C11 C12 . . . . 1.68(17) ?
    C10 N1 C11 C12 . . . . 173.55(10) ?
    C16 C11 C12 C13 . . . . 0.61(17) ?
    N1 C11 C12 C13 . . . . -179.62(10) ?
    C11 C12 C13 C14 . . . . -0.89(18) ?
    C12 C13 C14 F1 . . . . -179.48(11) ?
    C12 C13 C14 C15 . . . . 0.51(19) ?
    F1 C14 C15 C16 . . . . -179.86(11) ?
    C13 C14 C15 C16 . . . . 0.15(19) ?
    F1 C14 C15 Cl1 . . . . -0.39(17) ?
    C13 C14 C15 Cl1 . . . . 179.62(10) ?
    C14 C15 C16 C11 . . . . -0.42(18) ?
    Cl1 C15 C16 C11 . . . . -179.89(9) ?
    C12 C11 C16 C15 . . . . 0.04(18) ?
    N1 C11 C16 C15 . . . . -179.74(10) ?
    N1 C10 C17 O2 . . . . -34.57(13) ?
    C7 C10 C17 O2 . . . . 79.26(12) ?
    N1 C10 C17 C18 . . . . 149.15(9) ?
    C7 C10 C17 C18 . . . . -97.02(11) ?
    O2 C17 C18 N2 . . . . -7.17(17) ?
    C10 C17 C18 N2 . . . . 168.93(10) ?
loop_
    _geom_hbond_atom_site_label_D
    _geom_hbond_atom_site_label_H
    _geom_hbond_atom_site_label_A
    _geom_hbond_site_symmetry_A
    _geom_hbond_distance_DH
    _geom_hbond_distance_HA
    _geom_hbond_distance_DA
    _geom_hbond_angle_DHA
    C4 H4 O1 1_545 0.946(18) 2.589(18) 3.3445(19) 137.1(14)
    C10 H10 O2 2_645 0.955(16) 2.340(16) 3.2393(15) 156.8(13)
    C12 H12 O1 . 0.922(17) 2.211(16) 2.8328(17) 124.1(13)
    C12 H12 O1 3_765 0.922(17) 2.505(16) 3.2586(17) 139.1(13)
    C16 H16 O2 2_645 0.946(18) 2.460(18) 3.3403(16) 154.9(15)
    C18 H18 O2 2_645 0.944(18) 2.482(19) 3.2320(16) 136.4(15)
