# Supplementary material for: 1-(3-Chloro-4-fluoro­phen­yl)-5-(2-diazo­acet­yl)-4-phenyl­pyrrolidin-2-one
Source: Acta Crystallogr Sect E Struct Rep Online. 2010 Jul 24;66(Pt 8):o2103. doi: 10.1107/S1600536810024657 (PMC3007471; doi:10.1107/S1600536810024657)
Supplement: Supplementary file 2 [file e-66-o2103-Isup2.hkl]

# 
# h,k,l, Fc-squared, Fo-squared, sigma(Fo-squared) and status flag 
# 
data_I
_shelx_title ' 0937140_B1_0s in P2(1)/n' 
_shelx_refln_list_code          4 
_shelx_F_calc_maximum      205.90 
_exptl_crystal_F_000       736.00 
_reflns_d_resolution_high  0.7492 
 
loop_ 
 _symmetry_equiv_pos_as_xyz 
 'x, y, z' 
 '-x+1/2, y+1/2, -z+1/2' 
 '-x, -y, -z' 
 'x-1/2, -y-1/2, z-1/2' 
 
_cell_length_a    10.3498 
_cell_length_b     9.2252 
_cell_length_c    17.1639 
_cell_angle_alpha  90.000 
_cell_angle_beta   91.088 
_cell_angle_gamma  90.000 
 
_shelx_F_squared_multiplier     1.000 
 
loop_ 
 _refln_index_h 
 _refln_index_k 
 _refln_index_l 
 _refln_F_squared_calc 
 _refln_F_squared_meas 
 _refln_F_squared_sigma 
 _refln_observed_status 
   2   0   0     3193.77     3259.63     40.60 o 
   4   0   0      671.57      654.12     10.54 o 
   6   0   0       14.34       14.41      1.53 o 
   8   0   0     1970.00     2043.48     41.02 o 
  10   0   0       82.30       93.02      4.74 o 
  12   0   0       44.62       42.52      3.96 o 
   1   1   0        4.33        1.62      0.40 o 
   2   1   0     1490.78     1560.23     11.62 o 
   3   1   0      377.80      408.37      3.75 o 
   4   1   0      349.28      281.55      3.06 o 
   5   1   0      509.72      564.13      5.38 o 
   6   1   0       24.73       16.90      1.21 o 
   7   1   0     1445.39     1402.00     11.90 o 
   8   1   0      627.20      630.20      7.42 o 
   9   1   0      225.00      233.70      4.87 o 
  10   1   0      231.04      226.78      5.01 o 
  11   1   0       75.68       76.46      4.05 o 
  12   1   0       16.80       16.08      2.10 o 
  13   1   0      101.30      103.79      5.04 o 
   0   2   0    23343.68    22314.80    387.99 o 
   1   2   0     2941.18     3139.28     60.51 o 
   2   2   0      354.74      362.84      4.24 o 
   3   2   0        7.76        2.39      0.40 o 
   4   2   0     1006.42     1054.96      8.62 o 
   5   2   0       27.94       32.81      1.68 o 
   6   2   0       33.04       42.22      1.62 o 
   7   2   0      134.79      156.39      2.62 o 
   8   2   0        8.85        6.76      1.01 o 
   9   2   0      969.99     1004.08     12.16 o 
  10   2   0        8.98        6.32      1.57 o 
  11   2   0       38.75       35.88      3.11 o 
  12   2   0        1.67       -1.78      1.78 o 
  13   2   0      142.91      155.01      6.19 o 
   1   3   0        0.32       -0.29      0.86 o 
   2   3   0      463.81      389.62      3.96 o 
   3   3   0     1406.45     1478.97     14.42 o 
   4   3   0       65.22       73.00      2.67 o 
   5   3   0      182.23      170.95      2.41 o 
   6   3   0     1870.45     1963.66     15.65 o 
   7   3   0     2043.86     2111.17     23.18 o 
   8   3   0       13.99       12.58      1.52 o 
   9   3   0       93.58       90.05      3.21 o 
  10   3   0      818.53      809.44     13.08 o 
  11   3   0       60.31       60.69      4.83 o 
  12   3   0      114.42      112.08      5.34 o 
  13   3   0      332.43      354.18      9.22 o 
   0   4   0      159.53      132.47      5.76 o 
   1   4   0     1164.85     1251.40     18.44 o 
   2   4   0      413.77      385.76      4.71 o 
   3   4   0       67.20       70.43      1.50 o 
   4   4   0      835.32      973.28     10.59 o 
   5   4   0        3.51        6.32      1.06 o 
   6   4   0      187.26      163.15      3.82 o 
   7   4   0        6.17       14.03      1.55 o 
   8   4   0      398.35      411.13     12.70 o 
   9   4   0      209.73      196.45      5.48 o 
  10   4   0        0.54        2.77      2.18 o 
  11   4   0      242.76      246.63      8.39 o 
  12   4   0      209.25      221.33      7.04 o 
  13   4   0       12.26        7.68      3.41 o 
   1   5   0     1415.10     1390.67     21.00 o 
   2   5   0      279.12      291.88      4.83 o 
   3   5   0      736.24      774.04     10.62 o 
   4   5   0      388.47      384.93      5.88 o 
   5   5   0      354.34      368.33      6.93 o 
   6   5   0      190.91      207.44      4.24 o 
   7   5   0       11.58       10.33      1.49 o 
   8   5   0       95.59       77.99      4.90 o 
   9   5   0        0.27       -0.05      2.44 o 
  10   5   0      104.03      105.14      5.20 o 
  11   5   0       27.09       26.92      3.75 o 
  12   5   0        0.10       -1.85      7.77 o 
   0   6   0      584.87      583.75     16.31 o 
   1   6   0       66.79       87.36      4.18 o 
   2   6   0      889.36     1009.99     12.96 o 
   3   6   0      525.08      506.69      8.21 o 
   4   6   0       82.77       78.47      3.74 o 
   5   6   0      526.99      546.85     10.97 o 
   6   6   0      155.90      148.70      3.59 o 
   7   6   0       24.48       19.95      1.90 o 
   8   6   0      722.50      709.66     11.36 o 
   9   6   0       57.87       49.51      2.77 o 
  10   6   0       24.34       18.90      2.64 o 
  11   6   0      355.98      347.69     11.96 o 
  12   6   0        7.28       -2.38      2.85 o 
   1   7   0      320.59      315.31      8.62 o 
   2   7   0     1038.55      993.93     17.83 o 
   3   7   0      449.32      443.52     12.50 o 
   4   7   0      467.48      444.53     11.46 o 
   5   7   0      549.70      527.22     12.23 o 
   6   7   0      240.21      201.21      7.15 o 
   7   7   0       93.74       89.80      4.42 o 
   8   7   0       57.70       63.66      3.68 o 
   9   7   0       31.67       33.47      3.16 o 
  10   7   0        3.72        5.84      3.91 o 
  11   7   0       23.10       15.51      4.96 o 
   0   8   0      644.80      613.13     19.25 o 
   1   8   0       31.56       26.13      5.13 o 
   2   8   0       18.89       19.97      3.16 o 
   3   8   0      510.44      483.88     18.32 o 
   4   8   0       32.39       29.84      3.46 o 
   5   8   0      156.30      152.60      6.68 o 
   6   8   0       65.94       52.32      4.32 o 
   7   8   0       51.35       54.74      4.82 o 
   8   8   0       20.54       18.65      2.74 o 
   9   8   0       28.88       33.30      5.17 o 
  10   8   0        7.94       13.62      3.40 o 
   1   9   0      183.16      184.64      7.52 o 
   2   9   0      252.53      245.64     16.79 o 
   3   9   0       56.95       55.95      6.37 o 
   4   9   0       73.60       67.25      4.96 o 
   5   9   0       23.93       24.16      3.68 o 
   6   9   0       11.74       15.11      3.41 o 
   7   9   0      330.39      323.87     10.88 o 
   8   9   0        0.75       -0.48      2.03 o 
   9   9   0        0.01       -2.25      2.35 o 
   0  10   0     1011.28     1002.59     29.42 o 
   1  10   0        3.01        4.32      3.93 o 
   2  10   0      266.21      254.20      9.51 o 
   3  10   0       36.70       35.55      8.95 o 
   4  10   0        2.36        2.60      6.14 o 
   5  10   0      164.27      167.29      7.85 o 
   6  10   0        4.18        4.80      5.09 o 
   7  10   0       64.24       85.36      6.33 o 
   8  10   0        1.08       -0.44      4.79 o 
   1  11   0      122.90      119.87      7.22 o 
   2  11   0      172.45      157.71      8.12 o 
   3  11   0      145.69      149.70      8.03 o 
   4  11   0        3.31        4.99      3.10 o 
   5  11   0       59.98       73.75      4.95 o 
   6  11   0        0.89       -0.66      6.01 o 
   0  12   0      329.42      336.89     17.44 o 
   1  12   0       44.82       50.16      5.76 o 
   2  12   0       25.28       21.84      4.50 o 
   3  12   0       31.55       47.82      5.59 o 
 -13   0   1        3.26        3.59      2.47 o 
 -11   0   1     1780.53     1769.01     23.86 o 
  -9   0   1     2190.20     2176.16     31.95 o 
  -7   0   1     3226.04     3325.58     35.72 o 
  -5   0   1     5456.29     5916.38     60.40 o 
  -3   0   1     3168.88     3604.12     36.89 o 
   3   0   1    42393.81    41205.66    817.25 o 
   5   0   1      181.10      250.52      4.43 o 
   7   0   1     2275.81     2190.78     24.83 o 
   9   0   1     2441.03     2336.37     58.77 o 
  11   0   1      222.31      235.83      7.77 o 
  13   0   1       86.68      101.45      5.82 o 
 -13   1   1      279.58      302.02      9.31 o 
 -12   1   1       45.36       48.72      2.83 o 
 -11   1   1        0.39       -1.18      1.18 o 
 -10   1   1       10.41       10.90      1.61 o 
  -9   1   1     1041.52     1024.69     11.07 o 
  -8   1   1      275.68      272.12      4.91 o 
  -7   1   1        9.72       15.96      1.12 o 
  -6   1   1       73.37       73.54      2.41 o 
  -5   1   1       28.56       20.44      0.89 o 
  -4   1   1     8215.18     8432.24     60.23 o 
  -3   1   1        0.50        1.32      0.41 o 
  -2   1   1     2055.64     2184.75     17.72 o 
  -1   1   1     2751.71     2619.34    146.61 o 
   0   1   1      243.57      267.92      5.63 o 
   1   1   1       22.92       13.97      1.37 o 
   2   1   1     2614.16     2963.25     21.50 o 
   3   1   1     2743.26     2788.03     22.25 o 
   4   1   1      336.59      369.28      3.81 o 
   5   1   1     1923.38     2009.16     15.68 o 
   6   1   1     1109.85     1077.41      9.63 o 
   7   1   1      371.93      388.09      4.65 o 
   8   1   1      177.84      178.71      3.52 o 
   9   1   1      894.87      861.61     11.34 o 
  10   1   1      111.31      106.49      3.60 o 
  11   1   1        0.16        1.23      1.75 o 
  12   1   1       80.29       74.50      3.48 o 
  13   1   1      167.75      176.53      8.20 o 
 -13   2   1      116.00      123.61      7.07 o 
 -12   2   1       20.54       18.51      2.83 o 
 -11   2   1        6.88        7.17      2.19 o 
 -10   2   1     2146.39     2101.75     29.14 o 
  -9   2   1       57.53       52.68      2.41 o 
  -8   2   1       24.88       21.86      1.50 o 
  -7   2   1        9.26       12.04      0.94 o 
  -6   2   1       11.33       10.29      0.80 o 
  -5   2   1        2.56        0.04      0.41 o 
  -4   2   1      410.43      473.89      4.46 o 
  -3   2   1     4599.22     4875.71     38.64 o 
  -2   2   1     2504.69     2640.90     23.86 o 
  -1   2   1     9834.80    10043.12     79.22 o 
   0   2   1     1070.17     1165.21     15.78 o 
   1   2   1     1547.74     1449.42     13.77 o 
   2   2   1      287.11      276.20      2.99 o 
   3   2   1     2320.99     2350.39     21.41 o 
   4   2   1     1115.32     1133.84      9.27 o 
   5   2   1        4.35        1.32      0.54 o 
   6   2   1      706.55      688.27      7.86 o 
   7   2   1      177.78      197.58      3.07 o 
   8   2   1      118.95      121.38      3.29 o 
   9   2   1      439.44      432.18      6.91 o 
  10   2   1      579.37      586.10      8.81 o 
  11   2   1       21.31       18.04      2.67 o 
  12   2   1      131.12      128.35      5.38 o 
  13   2   1      107.97      117.62      7.32 o 
 -13   3   1      369.37      387.60      8.49 o 
 -12   3   1      350.02      379.53      9.10 o 
 -11   3   1      333.23      360.72      8.33 o 
 -10   3   1      138.47      138.66      4.98 o 
  -9   3   1        3.52        6.29      2.13 o 
  -8   3   1       86.54       94.63      3.04 o 
  -7   3   1      141.72      146.48      3.46 o 
  -6   3   1      438.06      461.70      5.45 o 
  -5   3   1      498.22      536.94      6.21 o 
  -4   3   1     3922.11     4289.25     44.77 o 
  -3   3   1     7873.01     8260.63     72.33 o 
  -2   3   1       96.67      104.86      1.73 o 
  -1   3   1      248.20      262.82      5.45 o 
   0   3   1       88.90       94.01      4.20 o 
   1   3   1      103.27      118.35      2.41 o 
   2   3   1      189.60      217.61      2.94 o 
   3   3   1     1417.22     1536.05     13.31 o 
   4   3   1        4.34        3.64      0.68 o 
   5   3   1     2807.78     2801.10     21.31 o 
   6   3   1      178.70      151.82      2.41 o 
   7   3   1        4.08        8.44      0.86 o 
   8   3   1      166.19      161.79      3.97 o 
   9   3   1       58.67       46.55      4.06 o 
  10   3   1      296.26      307.98      7.36 o 
  11   3   1        4.20        3.86      2.13 o 
  12   3   1        7.93        6.71      2.57 o 
  13   3   1       20.13       17.43      3.13 o 
 -13   4   1        4.76        3.36      2.55 o 
 -12   4   1      127.79      124.41      6.32 o 
 -11   4   1      114.15      105.69      4.98 o 
 -10   4   1       99.19      101.44      8.13 o 
  -9   4   1        5.20        3.27      2.15 o 
  -8   4   1      361.46      344.81      7.01 o 
  -7   4   1      192.24      180.57      3.51 o 
  -6   4   1       82.29       91.78      2.38 o 
  -5   4   1      536.57      568.59      8.38 o 
  -4   4   1     1609.77     1887.88     18.53 o 
  -3   4   1      232.90      231.28      3.09 o 
  -2   4   1      502.97      504.51      5.81 o 
  -1   4   1      573.63      516.70      9.30 o 
   0   4   1      266.01      303.84      6.52 o 
   1   4   1     3567.91     3660.83     49.81 o 
   2   4   1     1528.00     1585.23     17.92 o 
   3   4   1       32.52       28.56      1.28 o 
   4   4   1     1390.94     1344.23     13.79 o 
   5   4   1      288.28      298.73      4.83 o 
   6   4   1     1800.18     1847.97     15.29 o 
   7   4   1       14.85       10.83      1.42 o 
   8   4   1      456.88      465.88     11.89 o 
   9   4   1      417.06      402.95      8.09 o 
  10   4   1       16.31       17.01      2.53 o 
  11   4   1       16.13        9.78      2.56 o 
  12   4   1        6.56        3.87      2.54 o 
  13   4   1        7.91       -1.55      3.97 o 
 -12   5   1       43.79       35.57      4.29 o 
 -11   5   1      141.15      138.88      6.54 o 
 -10   5   1       22.57       28.80      3.47 o 
  -9   5   1        0.04        3.46      1.66 o 
  -8   5   1        9.92       16.28      2.07 o 
  -7   5   1      280.90      270.21      5.17 o 
  -6   5   1      772.71      701.49     11.10 o 
  -5   5   1        8.61        4.07      1.16 o 
  -4   5   1        1.80        4.66      0.97 o 
  -3   5   1       33.63       33.26      1.91 o 
  -2   5   1      173.80      154.56      3.62 o 
  -1   5   1        9.56        7.06      1.57 o 
   0   5   1      411.63      369.79      8.05 o 
   1   5   1       54.98       50.72      2.46 o 
   2   5   1     1099.15     1069.52     13.09 o 
   3   5   1      906.26     1020.20     22.00 o 
   4   5   1      401.39      401.98      5.31 o 
   5   5   1      214.72      235.12      6.56 o 
   6   5   1      542.21      562.32      7.75 o 
   7   5   1       46.49       38.55      1.90 o 
   8   5   1      613.87      640.14      9.14 o 
   9   5   1      107.72      114.31      5.05 o 
  10   5   1        1.18        1.28      2.18 o 
  11   5   1       17.91       23.13      5.30 o 
  12   5   1       10.82       16.01      4.45 o 
 -12   6   1      128.99      125.63      6.73 o 
 -11   6   1       54.43       55.69      3.88 o 
 -10   6   1      119.51      106.03     16.75 o 
  -9   6   1      134.91      125.74      4.29 o 
  -8   6   1      192.68      183.17      5.24 o 
  -7   6   1        6.70        2.30      2.21 o 
  -6   6   1      333.66      328.91      5.60 o 
  -5   6   1       76.30       77.91      3.55 o 
  -4   6   1        1.04       -0.46      1.06 o 
  -3   6   1      173.80      182.65      4.47 o 
  -2   6   1     1096.21     1107.09     18.37 o 
  -1   6   1       15.31       28.92      2.59 o 
   0   6   1       13.17        7.82      1.79 o 
   1   6   1      212.55      261.98      5.17 o 
   2   6   1     1493.65     1523.10     18.20 o 
   3   6   1       39.58       32.09      2.90 o 
   4   6   1      340.96      329.68     12.27 o 
   5   6   1       31.97       36.86      2.39 o 
   6   6   1       99.87       88.21      3.64 o 
   7   6   1       19.14       23.47      1.97 o 
   8   6   1       53.55       58.39      2.98 o 
   9   6   1      199.72      203.77      5.08 o 
  10   6   1      505.39      514.90     12.61 o 
  11   6   1       58.31       54.51      6.68 o 
  12   6   1       44.70       38.54      4.52 o 
 -11   7   1       60.90       56.78      6.93 o 
 -10   7   1       76.09       72.43      4.64 o 
  -9   7   1      760.91      756.29     14.86 o 
  -8   7   1       38.05       33.06      3.57 o 
  -7   7   1       27.06       26.09      2.67 o 
  -6   7   1     1262.80     1208.73     29.80 o 
  -5   7   1       28.18       31.87      6.93 o 
  -4   7   1        6.82       12.63      3.40 o 
  -3   7   1      113.30      112.70      3.79 o 
  -2   7   1     1124.05     1113.76     19.35 o 
  -1   7   1      779.12      742.38     14.49 o 
   0   7   1        0.10        0.71      1.64 o 
   1   7   1     2199.67     2193.21     29.70 o 
   2   7   1      881.04      827.95     15.74 o 
   3   7   1        0.04        0.31      1.68 o 
   4   7   1        0.01       -1.14      1.14 o 
   5   7   1      362.03      356.13     11.79 o 
   6   7   1       13.63       15.19      2.81 o 
   7   7   1       36.75       26.15      2.56 o 
   8   7   1      152.54      156.56      5.35 o 
   9   7   1       44.78       45.13      3.45 o 
  10   7   1       26.24       25.79      4.66 o 
  11   7   1       70.79       68.88      7.44 o 
 -10   8   1       81.04      106.29      8.83 o 
  -9   8   1        0.16        2.11      2.45 o 
  -8   8   1      227.25      218.40      6.69 o 
  -7   8   1        1.63       -0.53      1.79 o 
  -6   8   1        0.16        0.00      2.77 o 
  -5   8   1       15.81       27.48      3.46 o 
  -4   8   1        3.32        6.79      2.42 o 
  -3   8   1       79.94       58.68      4.34 o 
  -2   8   1      171.87      178.96      6.97 o 
  -1   8   1       21.95       17.14      2.96 o 
   0   8   1      717.15      653.42     10.78 o 
   1   8   1      315.63      300.05      8.96 o 
   2   8   1       73.93       73.79      4.68 o 
   3   8   1      160.80      150.34     10.55 o 
   4   8   1      132.16      130.58     10.21 o 
   5   8   1      558.53      539.50     12.97 o 
   6   8   1       44.01       39.28      4.04 o 
   7   8   1      385.36      368.46      8.52 o 
   8   8   1       17.25       14.23      2.58 o 
   9   8   1       13.89       18.20      2.86 o 
  10   8   1        0.63        1.73      2.66 o 
  -9   9   1        0.01       -0.97      2.07 o 
  -8   9   1      182.64      197.34      8.16 o 
  -7   9   1        0.18       -2.94      4.24 o 
  -6   9   1        2.74        1.64      3.66 o 
  -5   9   1        2.34       -1.85      2.20 o 
  -4   9   1      123.07      126.63     14.94 o 
  -3   9   1       80.43       77.33      5.15 o 
  -2   9   1      746.86      734.22     21.48 o 
  -1   9   1      217.35      208.38      9.16 o 
   0   9   1      357.06      360.08     10.58 o 
   1   9   1      125.50      142.47     12.21 o 
   2   9   1        2.98        6.08      2.71 o 
   3   9   1      323.22      303.38      9.72 o 
   4   9   1       20.52       21.65      3.51 o 
   5   9   1       16.99       18.36      2.81 o 
   6   9   1       26.03       25.22      3.85 o 
   7   9   1       13.09       16.19      3.61 o 
   8   9   1      161.26      170.13      8.05 o 
   9   9   1       96.51       94.58      5.09 o 
  -8  10   1       83.17      107.94      8.80 o 
  -7  10   1       39.64       43.52      4.96 o 
  -6  10   1       46.15       44.67      4.93 o 
  -5  10   1        3.91        0.18      2.61 o 
  -4  10   1       21.72       21.28      3.88 o 
  -3  10   1       27.52       35.18      4.32 o 
  -2  10   1        5.65        3.88      3.41 o 
  -1  10   1      411.13      434.00     13.64 o 
   0  10   1        0.81        2.58      2.79 o 
   1  10   1       74.46       53.76      7.31 o 
   2  10   1        6.81        3.60      2.69 o 
   3  10   1       52.27       51.15      4.90 o 
   4  10   1      154.02      145.84     15.11 o 
   5  10   1        3.84        2.67      2.81 o 
   6  10   1       37.90       44.44      4.90 o 
   7  10   1       95.99       89.22      6.39 o 
   8  10   1      227.24      215.36      9.37 o 
  -6  11   1      324.00      323.85     11.44 o 
  -5  11   1        0.13       -2.23      2.23 o 
  -4  11   1        6.52        6.73      2.66 o 
  -3  11   1       72.16       65.34      5.70 o 
  -2  11   1       15.03       15.21      3.82 o 
  -1  11   1      224.71      209.31      9.25 o 
   0  11   1      178.09      180.02     17.80 o 
   1  11   1       25.51       29.12      4.43 o 
   2  11   1      161.72      155.00     13.13 o 
   3  11   1        4.60       12.77      3.62 o 
   4  11   1       87.15      111.29      9.96 o 
   5  11   1       23.95       29.60      4.75 o 
   6  11   1        6.39        7.53      3.43 o 
  -3  12   1        0.24       -2.91      2.91 o 
  -2  12   1       32.17       39.26      5.33 o 
  -1  12   1        8.71        9.63      6.47 o 
   0  12   1       96.38      111.68      7.58 o 
   1  12   1       49.24       53.04      8.32 o 
   2  12   1        0.43       -3.07      3.07 o 
   3  12   1        1.42       -1.51      4.33 o 
 -12   0   2      309.02      317.73      9.25 o 
 -10   0   2      413.34      399.38      9.69 o 
  -8   0   2      517.15      587.30     21.54 o 
  -6   0   2       11.73       16.46      1.64 o 
  -4   0   2       15.24       24.63      1.76 o 
  -2   0   2      166.02      221.41      3.25 o 
   2   0   2       44.34       79.03      2.58 o 
   4   0   2       73.15       67.98      2.20 o 
   6   0   2       79.57      100.14      3.00 o 
   8   0   2     3780.25     3585.98     39.29 o 
  10   0   2      649.22      617.43     13.07 o 
  12   0   2        5.76        5.87      2.71 o 
 -13   1   2      275.73      274.59      8.37 o 
 -12   1   2       20.23       19.36      2.08 o 
 -11   1   2       16.42       15.27      1.70 o 
 -10   1   2      178.71      172.45      4.13 o 
  -9   1   2        0.59       -0.06      0.95 o 
  -8   1   2       23.82       23.55      1.45 o 
  -7   1   2        1.34        1.33      0.64 o 
  -6   1   2      127.55      124.76      2.35 o 
  -5   1   2     1263.68     1331.46     10.85 o 
  -4   1   2      752.08      731.76      6.89 o 
  -3   1   2      301.79      370.71      3.84 o 
  -2   1   2       12.16       21.67      0.49 o 
  -1   1   2        1.69        2.05      0.39 o 
   0   1   2      995.34     1000.67     17.90 o 
   1   1   2     6709.31     6429.17     46.53 o 
   2   1   2    14094.40    14017.00    102.25 o 
   3   1   2     4862.13     5112.88     36.80 o 
   4   1   2     1613.41     1680.81     13.19 o 
   5   1   2      311.64      318.65      3.76 o 
   6   1   2     3716.83     3969.49     32.58 o 
   7   1   2      789.42      852.64     10.28 o 
   8   1   2       13.07        9.31      1.10 o 
   9   1   2      115.86      122.06      3.82 o 
  10   1   2        4.34        3.58      1.45 o 
  11   1   2      463.91      442.18      7.79 o 
  12   1   2       71.62       72.14      4.14 o 
  13   1   2        0.41        0.08      2.31 o 
 -13   2   2       27.53       30.49      2.95 o 
 -12   2   2       30.90       33.98      3.25 o 
 -11   2   2      304.93      302.16      6.55 o 
 -10   2   2     1160.29     1143.88     16.52 o 
  -9   2   2      819.30      822.97      9.21 o 
  -8   2   2      122.68      112.45      3.99 o 
  -7   2   2      794.82      746.79      7.20 o 
  -6   2   2        6.53        3.95      0.76 o 
  -5   2   2       52.11       86.95      1.58 o 
  -4   2   2      376.53      331.87      7.61 o 
  -3   2   2     2953.31     2930.87     23.73 o 
  -2   2   2      210.34      228.37      3.09 o 
  -1   2   2    25728.82    24851.42    243.64 o 
   0   2   2      140.94      136.97      1.68 o 
   1   2   2     2804.16     2893.54     19.57 o 
   2   2   2     2090.51     2212.18     16.40 o 
   3   2   2      522.38      543.60      9.08 o 
   4   2   2      178.54      162.59      2.35 o 
   5   2   2      135.99      123.97      2.17 o 
   6   2   2      203.79      259.77      3.51 o 
   7   2   2      121.97      144.16      2.70 o 
   8   2   2      770.42      780.00     10.01 o 
   9   2   2        0.92       -0.44      0.96 o 
  10   2   2        3.23        3.27      1.52 o 
  11   2   2      960.22      953.31     12.64 o 
  12   2   2       23.96       26.54      2.40 o 
  13   2   2      573.59      606.53     12.40 o 
 -13   3   2        0.05       -0.87      2.39 o 
 -12   3   2      203.15      208.76      5.90 o 
 -11   3   2        1.94        1.35      2.23 o 
 -10   3   2      272.86      260.10      6.59 o 
  -9   3   2       27.61       31.28      4.75 o 
  -8   3   2      603.87      599.14      9.76 o 
  -7   3   2        0.47        1.16      0.82 o 
  -6   3   2      434.14      425.50      4.73 o 
  -5   3   2     1950.78     2007.65     17.22 o 
  -4   3   2     1396.61     1545.81     15.31 o 
  -3   3   2        1.69        1.50      0.70 o 
  -2   3   2     7883.23     8071.62     62.87 o 
  -1   3   2     1865.09     1972.60     18.92 o 
   0   3   2     2626.93     2462.03     33.99 o 
   1   3   2       29.36       25.51      1.74 o 
   2   3   2       18.71       16.37      0.92 o 
   3   3   2       22.71       15.59      1.10 o 
   4   3   2      331.10      305.59      3.38 o 
   5   3   2     1126.28     1190.55     10.06 o 
   6   3   2       36.61       43.73      1.42 o 
   7   3   2       18.37       17.12      1.37 o 
   8   3   2      202.26      208.39      4.59 o 
   9   3   2       74.89       73.91      2.45 o 
  10   3   2       18.47       23.66      2.66 o 
  11   3   2       45.14       40.05      3.39 o 
  12   3   2      315.67      328.20      8.58 o 
  13   3   2       22.02       20.62      3.33 o 
 -13   4   2       11.53       15.16      3.66 o 
 -12   4   2      359.74      355.21      9.14 o 
 -11   4   2       95.23      104.73      4.78 o 
 -10   4   2       95.11       90.66      5.14 o 
  -9   4   2       94.66       98.37      9.65 o 
  -8   4   2        0.79       -0.42      1.22 o 
  -7   4   2      585.97      597.23      7.18 o 
  -6   4   2      600.30      599.71      7.87 o 
  -5   4   2      736.02      741.42     10.18 o 
  -4   4   2     2382.17     2446.22     23.36 o 
  -3   4   2       89.78       86.05      1.87 o 
  -2   4   2      263.61      319.12      3.78 o 
  -1   4   2     3721.54     4240.44     44.14 o 
   0   4   2     1484.25     1619.43     20.89 o 
   1   4   2      118.16      131.06      2.97 o 
   2   4   2      314.81      273.16      4.41 o 
   3   4   2     1133.37     1336.14     13.83 o 
   4   4   2      598.21      576.07      5.72 o 
   5   4   2        6.09       15.43      1.05 o 
   6   4   2      109.27      116.54      2.70 o 
   7   4   2      865.23      883.23      9.57 o 
   8   4   2      137.88      138.86      4.45 o 
   9   4   2      211.31      199.93      5.68 o 
  10   4   2       61.90       66.88      3.83 o 
  11   4   2       72.64       67.14      4.09 o 
  12   4   2      126.17      141.34      5.93 o 
 -12   5   2      232.24      203.59     14.28 o 
 -11   5   2       23.12       13.44      3.80 o 
 -10   5   2       99.75       93.72      7.59 o 
  -9   5   2       18.43       15.68      2.78 o 
  -8   5   2       79.42       96.09      3.78 o 
  -7   5   2     1541.24     1520.15     19.26 o 
  -6   5   2      494.24      504.16      8.23 o 
  -5   5   2      110.84      101.67      2.83 o 
  -4   5   2        8.46       11.07      0.95 o 
  -3   5   2       32.83       21.10      1.04 o 
  -2   5   2      219.10      221.86      4.53 o 
  -1   5   2       98.31       95.66      3.02 o 
   0   5   2        0.74        2.05      0.95 o 
   1   5   2      102.77       61.35      2.29 o 
   2   5   2     2158.00     2283.82     25.37 o 
   3   5   2     1031.92     1068.27     13.63 o 
   4   5   2      212.87      169.43      4.18 o 
   5   5   2      142.45      145.81      3.18 o 
   6   5   2      480.80      480.82      6.19 o 
   7   5   2      121.08      124.58      3.55 o 
   8   5   2       65.34       74.83      3.08 o 
   9   5   2      452.82      442.62      7.64 o 
  10   5   2       97.65       99.70      3.78 o 
  11   5   2      826.05      825.41     13.98 o 
  12   5   2       77.80       78.99      5.58 o 
 -12   6   2        4.25        0.25      2.69 o 
 -11   6   2        6.74        1.42      2.53 o 
 -10   6   2       22.00       22.69      3.30 o 
  -9   6   2      118.74      121.21      4.59 o 
  -8   6   2        0.80       -1.50      1.50 o 
  -7   6   2       41.23       28.88      3.51 o 
  -6   6   2       14.26       14.39      2.55 o 
  -5   6   2      300.33      271.68      4.98 o 
  -4   6   2      171.38      166.76      6.72 o 
  -3   6   2      227.44      232.29      5.14 o 
  -2   6   2        4.04        2.01      1.04 o 
  -1   6   2       73.97       63.34      7.35 o 
   0   6   2       44.09       45.64      2.31 o 
   1   6   2       53.21       61.54      2.48 o 
   2   6   2       27.54       25.25      1.58 o 
   3   6   2        5.78        0.92      2.14 o 
   4   6   2      117.72      117.09      3.26 o 
   5   6   2      480.47      448.22      8.07 o 
   6   6   2       21.29       18.23      2.03 o 
   7   6   2      686.82      669.80      9.10 o 
   8   6   2       98.81      101.38      4.30 o 
   9   6   2       90.78       84.69      4.13 o 
  10   6   2        2.75        2.52      1.76 o 
  11   6   2      113.29      111.75      8.87 o 
 -11   7   2       86.96       88.23      6.21 o 
 -10   7   2       13.23        5.16      4.62 o 
  -9   7   2      114.89      121.82      6.26 o 
  -8   7   2      115.87      102.30      4.55 o 
  -7   7   2      386.67      361.22     14.48 o 
  -6   7   2      729.81      766.89     14.80 o 
  -5   7   2       60.63       76.73      4.52 o 
  -4   7   2      276.56      295.19      8.38 o 
  -3   7   2      640.37      608.24      9.89 o 
  -2   7   2       20.15       15.98      2.64 o 
  -1   7   2      295.93      282.98      9.65 o 
   0   7   2      136.42      157.02      5.08 o 
   1   7   2      176.62      192.92      4.74 o 
   2   7   2      476.82      477.12     11.04 o 
   3   7   2      128.10      124.72      5.63 o 
   4   7   2       78.60       65.89      3.50 o 
   5   7   2      197.79      213.39      7.38 o 
   6   7   2       61.59       76.30      6.28 o 
   7   7   2       58.55       49.48      4.23 o 
   8   7   2        1.68       -0.60      2.06 o 
   9   7   2       17.27       15.77      3.09 o 
  10   7   2        9.12       10.92      3.12 o 
  11   7   2        4.84       -0.55      3.66 o 
 -10   8   2      389.46      413.54     17.02 o 
  -9   8   2       16.45       12.77      3.23 o 
  -8   8   2       85.50       92.92      4.52 o 
  -7   8   2        0.46        3.19      1.83 o 
  -6   8   2      430.24      389.47     10.71 o 
  -5   8   2       66.08       85.48     13.97 o 
  -4   8   2      251.22      235.11     10.84 o 
  -3   8   2       78.87       84.71      8.91 o 
  -2   8   2        7.77       10.02      2.61 o 
  -1   8   2      238.17      256.20      6.36 o 
   0   8   2      767.47      719.69     12.30 o 
   1   8   2       31.64       19.63      3.22 o 
   2   8   2      107.35      110.91      5.52 o 
   3   8   2     1139.58     1173.64     21.28 o 
   4   8   2      185.74      171.61      5.78 o 
   5   8   2      254.00      278.20      9.17 o 
   6   8   2        1.41        2.57      2.31 o 
   7   8   2        5.20        8.98      3.82 o 
   8   8   2        6.58        3.94      2.13 o 
   9   8   2      301.10      299.90      8.12 o 
  10   8   2      130.30      126.15      6.89 o 
  -9   9   2       11.01        9.96      2.71 o 
  -8   9   2        0.26       -1.40      2.33 o 
  -7   9   2       46.29       53.83      3.78 o 
  -6   9   2        0.46        0.73      2.47 o 
  -5   9   2      209.88      234.84      8.67 o 
  -4   9   2       57.84       67.71      7.25 o 
  -3   9   2       91.83       83.67      6.89 o 
  -2   9   2      699.37      692.54     12.23 o 
  -1   9   2       16.11       18.02      2.52 o 
   0   9   2      102.11      100.25      5.72 o 
   1   9   2      279.57      308.75     11.14 o 
   2   9   2       83.93       71.93      6.89 o 
   3   9   2      133.33      124.81      8.38 o 
   4   9   2       14.10       16.12      2.75 o 
   5   9   2       71.66       73.75      5.36 o 
   6   9   2       13.53       12.06      4.06 o 
   7   9   2      163.80      158.59      7.74 o 
   8   9   2       16.56       13.94      3.75 o 
   9   9   2        0.11        1.26      2.13 o 
  -7  10   2        0.90        0.15      2.66 o 
  -6  10   2       17.36       23.36      3.23 o 
  -5  10   2        0.06       -1.91      1.91 o 
  -4  10   2       74.45       90.11      4.74 o 
  -3  10   2        4.14        2.08      2.06 o 
  -2  10   2       97.60      104.29      6.40 o 
  -1  10   2      130.93      126.70      7.00 o 
   0  10   2       11.00        8.41      3.11 o 
   1  10   2      183.95      176.68      7.84 o 
   2  10   2       15.35       24.27      7.17 o 
   3  10   2        0.24       -0.40      2.40 o 
   4  10   2       94.41       89.59      4.93 o 
   5  10   2       51.21       58.68      5.36 o 
   6  10   2        3.55        6.10      2.95 o 
   7  10   2        0.28       -2.42      2.42 o 
  -6  11   2      131.96      119.85      7.16 o 
  -5  11   2        5.96        6.63      2.66 o 
  -4  11   2       14.25       18.10      3.15 o 
  -3  11   2      264.44      252.78     10.10 o 
  -2  11   2       25.06       28.36      4.58 o 
  -1  11   2      120.10      130.90      7.46 o 
   0  11   2      274.36      289.34     10.77 o 
   1  11   2      111.60      108.48      6.97 o 
   2  11   2       15.14       12.73      3.70 o 
   3  11   2        4.47        6.27      3.08 o 
   4  11   2        6.51        7.23      2.85 o 
   5  11   2      246.61      277.75     10.74 o 
   6  11   2       94.02      107.44     14.14 o 
  -2  12   2        2.02        3.87      4.12 o 
  -1  12   2       55.36       74.29      6.48 o 
   0  12   2        6.13        5.31      7.92 o 
   1  12   2      156.09      139.85     10.32 o 
   2  12   2        0.65       -0.19      3.15 o 
 -13   0   3      454.89      401.94     17.19 o 
 -11   0   3        0.19       -0.79      1.39 o 
  -9   0   3       74.82       66.96      3.14 o 
  -7   0   3       99.91      112.51      3.41 o 
  -5   0   3      149.29       97.16      2.70 o 
  -3   0   3      301.42      304.61      5.56 o 
  -1   0   3    28475.88    27221.35    278.64 o 
   1   0   3    17065.24    16686.79    211.47 o 
   3   0   3     1024.33     1184.83     13.51 o 
   5   0   3     3269.28     4045.38     44.97 o 
   7   0   3       18.64       20.31      1.74 o 
   9   0   3      479.09      515.09     11.27 o 
  11   0   3       22.07       29.76      3.51 o 
  13   0   3       12.04        8.40      3.08 o 
 -13   1   3       94.44       96.32      4.79 o 
 -12   1   3       66.40       65.71      3.06 o 
 -11   1   3      441.04      421.83      6.61 o 
 -10   1   3      155.56      150.87      3.62 o 
  -9   1   3        0.13       -0.83      0.83 o 
  -8   1   3       43.66       47.58      1.76 o 
  -7   1   3      241.96      265.72      3.76 o 
  -6   1   3     3216.29     3239.98     24.90 o 
  -5   1   3     1815.07     2061.72     14.91 o 
  -4   1   3     2056.31     2183.73     16.80 o 
  -3   1   3      402.13      382.44      3.99 o 
  -2   1   3       92.06       91.24      1.07 o 
  -1   1   3     2431.18     2389.51     24.10 o 
   0   1   3     2718.88     2961.87     23.49 o 
   1   1   3     5753.68     5803.70     42.81 o 
   2   1   3     5486.05     5647.04     40.42 o 
   3   1   3    12468.85    12517.19     96.39 o 
   4   1   3     9073.14     9437.23     67.31 o 
   5   1   3      934.08     1114.08     10.56 o 
   6   1   3     1144.31     1200.39     10.55 o 
   7   1   3       16.49       16.14      1.86 o 
   8   1   3      193.93      186.01      4.97 o 
   9   1   3     1904.37     1999.03     18.95 o 
  10   1   3       41.69       41.63      2.58 o 
  11   1   3      130.30      118.94      5.05 o 
  12   1   3        0.14       -1.01      1.58 o 
  13   1   3       56.17       57.64      3.42 o 
 -13   2   3      170.46      158.74      5.98 o 
 -12   2   3       77.05       82.29      4.42 o 
 -11   2   3       57.43       57.10      4.11 o 
 -10   2   3      359.92      359.21      8.68 o 
  -9   2   3       99.69       97.39      2.46 o 
  -8   2   3     1977.23     1965.47     20.00 o 
  -7   2   3      212.83      222.53      3.14 o 
  -6   2   3     2717.07     2766.53     24.90 o 
  -5   2   3        6.68       12.75      0.65 o 
  -4   2   3      220.01      207.26      2.82 o 
  -3   2   3      610.18      634.70      5.67 o 
  -2   2   3     1187.56     1207.30     10.52 o 
  -1   2   3    12629.51    12903.05     97.65 o 
   0   2   3     2874.99     2803.99     18.01 o 
   1   2   3      913.01      890.11      8.87 o 
   2   2   3     1809.86     1815.67     15.45 o 
   3   2   3     1435.59     1432.96     11.35 o 
   4   2   3     1554.21     1603.81     12.82 o 
   5   2   3      279.46      317.26      3.85 o 
   6   2   3      484.40      448.23      5.09 o 
   7   2   3     1356.70     1311.34     12.72 o 
   8   2   3     2686.58     2605.88     21.12 o 
   9   2   3        0.44        0.18      1.03 o 
  10   2   3       78.17       77.89      3.18 o 
  11   2   3       13.20       19.75      2.46 o 
  12   2   3       87.62       89.73      6.39 o 
  13   2   3       91.95       94.53      7.23 o 
 -13   3   3      383.73      375.40      8.30 o 
 -12   3   3        0.07        0.02      1.80 o 
 -11   3   3        2.94        2.58      1.94 o 
 -10   3   3       54.08       51.71      3.45 o 
  -9   3   3      152.53      167.73     17.36 o 
  -8   3   3       71.01       69.96      3.85 o 
  -7   3   3      788.71      724.49      8.04 o 
  -6   3   3      387.90      382.37      4.40 o 
  -5   3   3      118.47      108.25      2.51 o 
  -4   3   3      860.25      860.56     10.79 o 
  -3   3   3       63.35       97.73      2.24 o 
  -2   3   3       21.43       15.67      0.89 o 
  -1   3   3     3722.19     4185.82     30.49 o 
   0   3   3      351.80      409.64      4.30 o 
   1   3   3     1166.87     1143.55      8.56 o 
   2   3   3        6.13        5.20      0.56 o 
   3   3   3      197.56      215.96      2.62 o 
   4   3   3      280.29      280.72      3.34 o 
   5   3   3     2854.62     2949.63     22.53 o 
   6   3   3       17.03       21.57      1.15 o 
   7   3   3     1631.68     1603.48     15.55 o 
   8   3   3      324.04      324.93      5.94 o 
   9   3   3       24.56       27.69      1.79 o 
  10   3   3       16.93       14.39      2.09 o 
  11   3   3      255.93      254.15      7.10 o 
  12   3   3       57.56       42.22      3.73 o 
  13   3   3      134.48      125.51     12.15 o 
 -12   4   3      539.05      549.28     11.57 o 
 -11   4   3     1674.13     1610.52     22.79 o 
 -10   4   3       19.98       22.47      2.68 o 
  -9   4   3      390.32      438.00     10.56 o 
  -8   4   3      603.71      560.79     13.32 o 
  -7   4   3       26.90       25.62      1.49 o 
  -6   4   3       60.09       62.95      3.03 o 
  -5   4   3       49.04       65.80      2.44 o 
  -4   4   3       23.44       39.36      1.85 o 
  -3   4   3      158.12      153.12      3.23 o 
  -2   4   3       44.30       36.00      1.29 o 
  -1   4   3     1991.35     2065.47     15.93 o 
   0   4   3        5.57       10.32      2.12 o 
   1   4   3     1717.84     1692.02     16.43 o 
   2   4   3     1946.61     2023.93     40.24 o 
   3   4   3     2690.82     2720.35     22.87 o 
   4   4   3      255.80      240.68      3.42 o 
   5   4   3      209.40      241.25      3.73 o 
   6   4   3       97.63      107.85      2.66 o 
   7   4   3       72.95       72.25      2.44 o 
   8   4   3      332.29      309.65      5.83 o 
   9   4   3     1288.34     1301.51     16.67 o 
  10   4   3       11.62       13.56      3.02 o 
  11   4   3      220.58      204.36      6.54 o 
  12   4   3       53.55       52.89      4.13 o 
 -12   5   3      194.97      200.78      6.96 o 
 -11   5   3        0.20       -1.45      1.91 o 
 -10   5   3       35.62       35.01      4.00 o 
  -9   5   3        0.27        0.87      2.92 o 
  -8   5   3      151.30      141.75     12.62 o 
  -7   5   3       98.65      109.11      6.54 o 
  -6   5   3       23.44       23.66      1.96 o 
  -5   5   3      315.76      304.84      6.13 o 
  -4   5   3      363.66      410.15      5.08 o 
  -3   5   3      568.38      622.15      6.64 o 
  -2   5   3      228.05      264.10      3.23 o 
  -1   5   3      514.45      544.64      9.83 o 
   0   5   3      249.10      283.79      5.29 o 
   1   5   3       15.96        8.25      1.16 o 
   2   5   3     3355.84     3561.18     46.32 o 
   3   5   3      225.63      258.34      5.58 o 
   4   5   3      227.54      206.79      4.70 o 
   5   5   3      715.90      726.28      9.66 o 
   6   5   3       12.89       12.82      1.20 o 
   7   5   3      266.57      249.67      4.43 o 
   8   5   3      275.92      250.73      5.32 o 
   9   5   3       24.58       31.64      2.40 o 
  10   5   3      340.40      351.16      6.31 o 
  11   5   3        5.37        1.82      2.01 o 
  12   5   3      294.43      295.57      7.12 o 
 -11   6   3        1.13       -2.00      2.00 o 
 -10   6   3       16.21        9.60      2.39 o 
  -9   6   3      178.61      157.25      6.28 o 
  -8   6   3       80.95       69.59      3.94 o 
  -7   6   3       33.18       32.79      7.31 o 
  -6   6   3       82.68       85.02      3.27 o 
  -5   6   3      139.34      127.80      3.90 o 
  -4   6   3        0.81        0.41      0.95 o 
  -3   6   3       75.36       79.52      3.10 o 
  -2   6   3      698.89      705.70      8.95 o 
  -1   6   3      494.65      544.60      8.77 o 
   0   6   3      652.24      675.86     10.05 o 
   1   6   3        0.06        0.21      0.93 o 
   2   6   3      383.45      369.16      6.28 o 
   3   6   3       67.05       83.10      3.47 o 
   4   6   3        3.85        3.80      1.25 o 
   5   6   3        0.16       -0.41      1.18 o 
   6   6   3      360.99      331.72      9.14 o 
   7   6   3      560.52      580.00     10.31 o 
   8   6   3       17.90       19.89      2.40 o 
   9   6   3       75.09       68.57      3.83 o 
  10   6   3        1.51       -0.22      1.62 o 
  11   6   3       70.11       69.64      7.35 o 
 -11   7   3      108.14      103.03     11.24 o 
 -10   7   3       38.08       38.25      5.04 o 
  -9   7   3       99.83      102.65      5.59 o 
  -8   7   3       30.03       32.78      3.59 o 
  -7   7   3      302.10      347.27     13.20 o 
  -6   7   3      585.68      570.63     12.37 o 
  -5   7   3      216.70      224.53      5.79 o 
  -4   7   3        6.85        3.17      1.99 o 
  -3   7   3      145.43      162.60      4.07 o 
  -2   7   3       21.20       21.47      2.66 o 
  -1   7   3      258.96      243.38      5.75 o 
   0   7   3      259.05      255.31      5.77 o 
   1   7   3      257.32      286.19      6.05 o 
   2   7   3        2.56        6.03      2.14 o 
   3   7   3      415.04      464.20      9.02 o 
   4   7   3        0.67        0.45      2.48 o 
   5   7   3        1.22        2.39      3.80 o 
   6   7   3        8.20        7.05      2.40 o 
   7   7   3       14.81       18.23      5.78 o 
   8   7   3      108.73       99.50      6.66 o 
   9   7   3      129.23      129.69      5.26 o 
  10   7   3        9.83        7.17      2.31 o 
  11   7   3       46.33       33.08      4.43 o 
 -10   8   3        6.21        8.53      4.03 o 
  -9   8   3        6.30        2.92      2.22 o 
  -8   8   3      281.97      281.55      6.64 o 
  -7   8   3      216.74      212.83      9.41 o 
  -6   8   3        0.01       -1.00      1.57 o 
  -5   8   3       88.03       84.90      5.14 o 
  -4   8   3      249.86      257.04      6.78 o 
  -3   8   3      444.79      410.39      8.62 o 
  -2   8   3       11.80       11.20      2.42 o 
  -1   8   3       96.11      100.67      4.11 o 
   0   8   3      277.87      279.57      6.47 o 
   1   8   3       54.73       51.20      4.09 o 
   2   8   3      431.51      445.23     14.02 o 
   3   8   3      444.09      425.53      9.12 o 
   4   8   3        1.83       -2.07      2.07 o 
   5   8   3      656.97      593.95     13.97 o 
   6   8   3        0.04        1.09      5.82 o 
   7   8   3      154.88      168.78      7.49 o 
   8   8   3      788.80      787.72     17.09 o 
   9   8   3      105.60      102.80      5.09 o 
  10   8   3        1.85        0.51      2.13 o 
  -9   9   3      255.84      260.21      8.61 o 
  -8   9   3      271.98      276.54      8.07 o 
  -7   9   3      221.93      199.17      6.57 o 
  -6   9   3       40.37       40.27      4.20 o 
  -5   9   3        5.89        7.06      2.30 o 
  -4   9   3       29.48       38.46      4.44 o 
  -3   9   3      106.02      124.78      4.95 o 
  -2   9   3      482.27      449.87      9.43 o 
  -1   9   3        0.97       -0.10      1.71 o 
   0   9   3       64.37       57.90      4.65 o 
   1   9   3       27.97       28.43      4.39 o 
   2   9   3      116.51       97.55      9.56 o 
   3   9   3      151.48      126.57      5.28 o 
   4   9   3       50.99       50.02      3.72 o 
   5   9   3      361.67      356.90     11.41 o 
   6   9   3       94.60       85.00      5.84 o 
   7   9   3      629.74      601.00     15.32 o 
   8   9   3      201.72      213.62      9.03 o 
   9   9   3        0.02       -0.44      2.76 o 
  -7  10   3        1.61        4.54      3.16 o 
  -6  10   3       23.37       23.08      3.27 o 
  -5  10   3        5.38        0.29      2.54 o 
  -4  10   3       25.61       21.35      3.06 o 
  -3  10   3       23.06       31.11      3.25 o 
  -2  10   3        3.59        3.93      2.88 o 
  -1  10   3        2.21        3.72      2.76 o 
   0  10   3        8.51        5.97      2.97 o 
   1  10   3        8.61        9.49      3.07 o 
   2  10   3       16.86       18.15      3.62 o 
   3  10   3        6.51        1.79      2.08 o 
   4  10   3       20.50       29.66      4.16 o 
   5  10   3      202.57      169.23      8.17 o 
   6  10   3        5.16        5.31      2.88 o 
   7  10   3       48.46       45.68      6.60 o 
  -5  11   3       47.96       53.57      4.67 o 
  -4  11   3        7.19       18.14      3.21 o 
  -3  11   3      173.13      174.14      9.98 o 
  -2  11   3        3.42        0.53      2.79 o 
  -1  11   3       81.64       97.65      6.63 o 
   0  11   3        2.26       -0.18      2.62 o 
   1  11   3        7.40       10.56      3.65 o 
   2  11   3       52.09       48.04      5.21 o 
   3  11   3       30.57       36.61      3.93 o 
   4  11   3       69.85       63.80      5.70 o 
   5  11   3        0.23        0.13      2.78 o 
  -2  12   3       40.47       44.38      5.50 o 
  -1  12   3      104.42      124.07      7.86 o 
   0  12   3      100.96      112.09      7.58 o 
   1  12   3       49.82       48.10      5.69 o 
   2  12   3        4.49        4.00      2.81 o 
 -12   0   4      107.78      108.18      5.39 o 
 -10   0   4     1487.69     1419.92     41.98 o 
  -8   0   4       14.68        7.23      1.42 o 
  -6   0   4     1688.06     1953.02     22.48 o 
  -4   0   4     1666.16     1794.71     29.86 o 
  -2   0   4     1967.22     1936.63     20.33 o 
   0   0   4      129.03      154.54      2.51 o 
   2   0   4    13967.33    14155.19    193.17 o 
   4   0   4       45.05       70.23      2.45 o 
   6   0   4     1435.87     1510.02     22.30 o 
   8   0   4     4201.71     4330.89     47.08 o 
  10   0   4      990.07     1035.64     18.89 o 
  12   0   4      575.18      592.99     18.30 o 
 -13   1   4        2.78        4.71      2.72 o 
 -12   1   4      172.09      171.89      5.80 o 
 -11   1   4       11.64        7.92      1.92 o 
 -10   1   4        0.83       -0.95      0.95 o 
  -9   1   4      681.79      682.43      8.34 o 
  -8   1   4      747.35      775.83      8.02 o 
  -7   1   4        1.96        0.67      0.69 o 
  -6   1   4      368.19      403.01      4.67 o 
  -5   1   4      653.75      710.67      7.92 o 
  -4   1   4       82.17       83.89      1.63 o 
  -3   1   4     4043.56     4018.61     27.22 o 
  -2   1   4     1722.60     1917.62     12.47 o 
  -1   1   4     7046.62     6984.48     46.14 o 
   0   1   4      560.64      617.89      4.77 o 
   1   1   4     1238.63     1284.18      9.22 o 
   2   1   4     1391.21     1429.29     10.28 o 
   3   1   4     2333.81     2641.56     19.89 o 
   4   1   4     4023.56     4436.38     32.69 o 
   5   1   4      554.51      600.54      6.10 o 
   6   1   4     2320.74     2445.71     19.44 o 
   7   1   4      125.48      157.47      2.98 o 
   8   1   4      640.42      621.71      7.04 o 
   9   1   4      116.74      111.85      2.87 o 
  10   1   4        6.62        7.70      1.70 o 
  11   1   4       68.61       64.29      3.24 o 
  12   1   4        1.12        3.67      1.90 o 
  13   1   4       93.39       92.88      4.17 o 
 -13   2   4      252.29      259.30      6.72 o 
 -12   2   4       75.79       72.17      3.66 o 
 -11   2   4      135.74      132.60      4.36 o 
 -10   2   4        4.28        5.37      1.54 o 
  -9   2   4      246.39      227.84      3.69 o 
  -8   2   4       35.93       35.33      1.50 o 
  -7   2   4      168.82      180.14      3.03 o 
  -6   2   4       13.90       23.32      1.58 o 
  -5   2   4       15.21       27.54      1.34 o 
  -4   2   4      811.05      866.78      8.20 o 
  -3   2   4     3063.89     3297.66     26.55 o 
  -2   2   4     4579.63     4889.09     48.71 o 
  -1   2   4    17778.45    17986.38    130.03 o 
   0   2   4        9.61        9.31      0.58 o 
   1   2   4     3678.80     3708.44     27.74 o 
   2   2   4     2430.79     2438.61     17.14 o 
   3   2   4      392.19      339.91      3.71 o 
   4   2   4      151.87      160.41      2.54 o 
   5   2   4      585.62      671.13      7.24 o 
   6   2   4      336.56      324.23      4.62 o 
   7   2   4     4381.78     4303.16     35.81 o 
   8   2   4       76.87       66.43      2.19 o 
   9   2   4      223.12      225.70      4.02 o 
  10   2   4       17.68        9.74      1.79 o 
  11   2   4      105.14      113.87      4.02 o 
  12   2   4        1.40        1.92      1.77 o 
  13   2   4        0.60       -2.20      2.20 o 
 -13   3   4        0.02       -0.26      2.22 o 
 -12   3   4       61.22       58.41      4.83 o 
 -11   3   4        6.73       10.51      2.00 o 
 -10   3   4     1136.38     1075.60     16.39 o 
  -9   3   4        0.23       -1.30      1.30 o 
  -8   3   4       95.97       82.81      4.09 o 
  -7   3   4      452.58      487.18      6.35 o 
  -6   3   4       78.48       66.11      2.50 o 
  -5   3   4      998.05     1053.96     10.23 o 
  -4   3   4      225.26      306.66      4.33 o 
  -3   3   4      681.70      688.25      8.58 o 
  -2   3   4        0.26       -0.08      0.59 o 
  -1   3   4     3836.01     4042.85     27.37 o 
   0   3   4      516.39      404.26      3.80 o 
   1   3   4      498.36      566.44      6.00 o 
   2   3   4      380.01      394.27      4.10 o 
   3   3   4     1768.82     1767.65     13.83 o 
   4   3   4      578.08      644.49      6.16 o 
   5   3   4     1612.67     1715.49     16.22 o 
   6   3   4      249.68      211.79      3.27 o 
   7   3   4        2.10        2.85      1.05 o 
   8   3   4       74.83       75.95      2.40 o 
   9   3   4      415.32      408.56      6.18 o 
  10   3   4      756.81      739.93     10.86 o 
  11   3   4        2.04        0.06      2.13 o 
  12   3   4        0.10       -0.49      2.31 o 
  13   3   4       24.71       17.05      3.33 o 
 -12   4   4        6.54        5.06      2.28 o 
 -11   4   4      254.32      253.57      8.53 o 
 -10   4   4      182.69      177.37      5.81 o 
  -9   4   4      362.48      391.94      9.01 o 
  -8   4   4      228.26      250.16      6.29 o 
  -7   4   4      222.84      212.18      4.56 o 
  -6   4   4       10.44       14.53      1.41 o 
  -5   4   4       96.87      116.49      2.66 o 
  -4   4   4     1359.35     1371.30     12.87 o 
  -3   4   4       12.92       18.37      1.03 o 
  -2   4   4     2125.00     2119.49     16.57 o 
  -1   4   4     1046.88     1274.61     10.53 o 
   0   4   4      657.20      708.55      7.05 o 
   1   4   4       49.24       45.76      1.24 o 
   2   4   4       13.23       19.47      0.89 o 
   3   4   4        2.03        1.81      0.68 o 
   4   4   4      567.55      530.02      5.13 o 
   5   4   4       17.58       19.32      1.03 o 
   6   4   4      665.76      652.10      6.58 o 
   7   4   4       50.05       48.35      2.08 o 
   8   4   4      227.62      208.10      4.23 o 
   9   4   4       12.97       17.03      2.10 o 
  10   4   4      521.47      504.17      8.64 o 
  11   4   4       68.21       64.17      4.62 o 
  12   4   4      258.60      269.52      7.84 o 
 -12   5   4        0.14       -1.62      3.26 o 
 -11   5   4      174.89      162.54      6.06 o 
 -10   5   4       29.27       26.52      2.89 o 
  -9   5   4      352.43      314.07      7.56 o 
  -8   5   4      116.15      112.05      4.37 o 
  -7   5   4        1.41        5.09      1.59 o 
  -6   5   4     1022.89      973.48     17.79 o 
  -5   5   4        0.60        1.31      1.06 o 
  -4   5   4      176.33      163.24      2.82 o 
  -3   5   4     1279.51     1267.77     10.94 o 
  -2   5   4     1357.09     1447.25     12.07 o 
  -1   5   4      123.44      127.90      2.22 o 
   0   5   4      223.68      252.77      4.25 o 
   1   5   4     2948.04     3180.56     26.67 o 
   2   5   4      272.33      293.37      4.86 o 
   3   5   4        3.30        0.81      1.08 o 
   4   5   4      261.43      292.18      4.94 o 
   5   5   4      156.49      142.15      3.47 o 
   6   5   4       45.93       48.61      2.01 o 
   7   5   4       12.53       18.55      1.57 o 
   8   5   4        1.95        2.52      1.61 o 
   9   5   4       22.38       20.18      2.46 o 
  10   5   4        8.59        6.02      2.19 o 
  11   5   4      295.86      308.68      8.04 o 
  12   5   4      128.35      121.48      5.67 o 
 -11   6   4      256.66      264.12     12.68 o 
 -10   6   4        1.64       -0.76      2.78 o 
  -9   6   4       47.18       49.77      3.79 o 
  -8   6   4        0.03        1.09      1.38 o 
  -7   6   4      955.82      905.73     16.23 o 
  -6   6   4      349.32      328.43      6.94 o 
  -5   6   4     1137.87     1067.23     11.25 o 
  -4   6   4      634.29      603.19      7.24 o 
  -3   6   4        0.96        1.25      0.75 o 
  -2   6   4      405.01      386.12      6.04 o 
  -1   6   4        2.78        3.31      1.02 o 
   0   6   4        0.92        3.18      0.98 o 
   1   6   4      242.07      283.16      6.44 o 
   2   6   4       27.66       46.28      1.75 o 
   3   6   4        0.16        1.05      1.47 o 
   4   6   4        3.83        4.98      1.36 o 
   5   6   4       43.19       38.03      2.64 o 
   6   6   4      146.17      149.04      6.17 o 
   7   6   4      127.75      121.04      4.49 o 
   8   6   4        7.23        5.21      1.92 o 
   9   6   4       61.28       57.83      3.62 o 
  10   6   4       94.70       89.51      4.55 o 
  11   6   4       36.80       39.42      3.00 o 
 -11   7   4       32.76       32.28      3.46 o 
 -10   7   4       97.16       99.22      6.95 o 
  -9   7   4       11.23       15.46      2.53 o 
  -8   7   4      576.82      581.71     15.94 o 
  -7   7   4        0.13        1.66      2.11 o 
  -6   7   4        9.37       24.36      2.58 o 
  -5   7   4      445.60      412.01      7.17 o 
  -4   7   4      159.28      190.57      5.45 o 
  -3   7   4      823.53      840.99     10.89 o 
  -2   7   4      334.89      334.39      5.88 o 
  -1   7   4      151.26      127.40      3.69 o 
   0   7   4     1113.49     1118.45     18.92 o 
   1   7   4      494.45      532.66     13.14 o 
   2   7   4      273.06      262.23      6.47 o 
   3   7   4      603.00      554.85     12.42 o 
   4   7   4      327.26      305.62      9.08 o 
   5   7   4       50.89       45.75      3.91 o 
   6   7   4     1112.95     1154.95     21.01 o 
   7   7   4       58.07       52.33      7.00 o 
   8   7   4        6.05        8.26      2.09 o 
   9   7   4       29.89       38.04      3.73 o 
  10   7   4        4.55       12.00      2.63 o 
  11   7   4      377.11      382.12      9.64 o 
 -10   8   4       21.60        7.72      7.84 o 
  -9   8   4       27.75       38.26      4.47 o 
  -8   8   4       43.47       31.31      3.27 o 
  -7   8   4        9.31        8.48      3.00 o 
  -6   8   4      134.42      145.09      4.56 o 
  -5   8   4       45.05       45.45      3.31 o 
  -4   8   4       48.46       60.54      7.15 o 
  -3   8   4     1047.45     1002.16     15.26 o 
  -2   8   4      782.47      793.65     12.84 o 
  -1   8   4      330.37      330.50      7.33 o 
   0   8   4      662.04      614.99     14.25 o 
   1   8   4      114.22      100.78      5.50 o 
   2   8   4       83.89       96.10      6.50 o 
   3   8   4       55.54       61.77      4.39 o 
   4   8   4      150.59      147.35      9.33 o 
   5   8   4     1037.50      972.62     19.26 o 
   6   8   4        1.35        0.64      2.33 o 
   7   8   4      715.09      702.82     16.19 o 
   8   8   4       87.43       98.12      5.46 o 
   9   8   4        6.31        3.19      2.23 o 
  10   8   4        0.07        0.19      2.08 o 
  -9   9   4        6.43        7.85      2.80 o 
  -8   9   4       95.02      108.64      5.37 o 
  -7   9   4       29.77       31.67      4.03 o 
  -6   9   4       30.38       27.53      2.60 o 
  -5   9   4        3.26        3.47      2.57 o 
  -4   9   4      329.64      322.70     11.36 o 
  -3   9   4       83.04       89.88      6.90 o 
  -2   9   4      432.47      400.04      8.86 o 
  -1   9   4       38.85       42.44      3.16 o 
   0   9   4        3.34        3.19      2.44 o 
   1   9   4        9.67        7.59      2.73 o 
   2   9   4      153.75      149.84      5.63 o 
   3   9   4        3.59       -0.62      1.81 o 
   4   9   4      135.64      129.79      6.76 o 
   5   9   4      410.25      417.54     12.11 o 
   6   9   4        0.10        1.92      2.69 o 
   7   9   4       33.55       32.26      4.37 o 
   8   9   4       13.12        9.00      5.38 o 
   9   9   4       43.89       44.12      5.21 o 
  -7  10   4        3.52       10.21      4.96 o 
  -6  10   4       12.88       11.22      3.45 o 
  -5  10   4       99.52      102.94      5.23 o 
  -4  10   4       54.95       46.17      3.72 o 
  -3  10   4       10.09       10.20      2.52 o 
  -2  10   4       41.91       39.94      4.50 o 
  -1  10   4        7.73       10.11      3.22 o 
   0  10   4      156.39      155.40     11.41 o 
   1  10   4       19.69       21.08      3.97 o 
   2  10   4        5.55        9.34      2.50 o 
   3  10   4       32.32       37.34      3.62 o 
   4  10   4        0.09       -0.93      4.06 o 
   5  10   4       57.60       58.25      5.35 o 
   6  10   4      382.88      357.35     11.94 o 
   7  10   4      215.15      209.12     23.41 o 
  -5  11   4       24.42       32.03      3.83 o 
  -4  11   4      116.27      118.81      5.73 o 
  -3  11   4       83.68      116.59      9.08 o 
  -2  11   4        5.38       -0.38      2.95 o 
  -1  11   4       23.87       32.42      4.61 o 
   0  11   4       60.08       65.28      5.90 o 
   1  11   4       80.84       80.50      5.07 o 
   2  11   4        0.01        1.70      2.33 o 
   3  11   4       99.21      104.86      5.70 o 
   4  11   4      102.37       94.89      6.77 o 
   5  11   4        1.31        4.27      3.30 o 
  -1  12   4       14.77       21.40      5.42 o 
   0  12   4      106.02      107.18      5.99 o 
   1  12   4        8.36       10.08      3.08 o 
 -13   0   5     1103.46     1157.71     32.99 o 
 -11   0   5      342.16      358.55      9.35 o 
  -9   0   5     1042.91     1066.71     20.69 o 
  -7   0   5      615.62      581.84      8.98 o 
  -5   0   5      412.61      371.60      6.05 o 
  -3   0   5     4509.73     4675.35     48.48 o 
  -1   0   5       48.81       57.16      1.39 o 
   1   0   5      231.71      239.75      3.39 o 
   3   0   5      575.60      609.65     10.10 o 
   5   0   5    14003.47    14304.13    159.32 o 
   7   0   5       43.16       34.40      2.25 o 
   9   0   5      774.78      754.82     11.93 o 
  11   0   5      334.27      333.71     20.91 o 
  13   0   5       28.16       26.10      6.26 o 
 -13   1   5       61.57       64.03      4.04 o 
 -12   1   5       20.07       17.26      2.62 o 
 -11   1   5      243.40      245.17      5.79 o 
 -10   1   5       84.09       86.32      2.80 o 
  -9   1   5       70.75       67.08      2.40 o 
  -8   1   5       42.51       40.36      1.67 o 
  -7   1   5       87.22       80.59      2.07 o 
  -6   1   5      932.99      962.55      8.88 o 
  -5   1   5     3499.21     3725.04     28.12 o 
  -4   1   5        0.15        0.46      0.67 o 
  -3   1   5     1219.90     1231.01      9.82 o 
  -2   1   5      443.14      375.79      3.05 o 
  -1   1   5      682.45      772.03      5.91 o 
   0   1   5      156.93      115.41      2.14 o 
   1   1   5        1.80       -0.32      0.38 o 
   2   1   5     1629.72     1657.27     11.16 o 
   3   1   5     5340.54     5625.88     40.82 o 
   4   1   5     2285.08     2242.35     17.57 o 
   5   1   5     3339.13     3707.66     28.07 o 
   6   1   5       17.79       31.25      1.43 o 
   7   1   5       99.56      115.39      2.71 o 
   8   1   5      199.29      193.79      3.66 o 
   9   1   5        1.30        1.21      1.05 o 
  10   1   5       84.97       81.32      3.04 o 
  11   1   5        5.59        4.87      1.73 o 
  12   1   5      294.22      294.33      6.81 o 
  13   1   5       35.93       29.65      2.88 o 
 -13   2   5      148.71      150.20      5.23 o 
 -12   2   5      457.08      478.97      8.98 o 
 -11   2   5       87.33       80.63      3.57 o 
 -10   2   5       48.78       55.09      2.89 o 
  -9   2   5       17.20       13.21      1.75 o 
  -8   2   5      200.04      186.50      3.78 o 
  -7   2   5        0.26       -0.39      0.77 o 
  -6   2   5        0.27        4.19      0.89 o 
  -5   2   5      172.70      190.76      3.21 o 
  -4   2   5     1452.47     1584.74     12.79 o 
  -3   2   5       72.09       71.04      1.55 o 
  -2   2   5     9528.88    10187.56     89.60 o 
  -1   2   5      602.69      699.05      6.16 o 
   0   2   5     1659.60     1685.10     16.56 o 
   1   2   5      712.59      778.72      6.74 o 
   2   2   5     3160.36     3033.24     20.80 o 
   3   2   5      459.75      405.68      4.34 o 
   4   2   5     1623.05     1635.93     13.33 o 
   5   2   5       64.18       58.35      1.78 o 
   6   2   5        3.85        5.86      0.91 o 
   7   2   5     1603.02     1679.23     14.56 o 
   8   2   5        9.69        7.54      1.21 o 
   9   2   5       44.10       51.50      2.15 o 
  10   2   5       93.73       99.56      3.37 o 
  11   2   5       61.61       52.78      3.06 o 
  12   2   5       53.41       51.49      3.12 o 
  13   2   5      264.50      252.09      7.99 o 
 -13   3   5       22.15       23.14      3.25 o 
 -12   3   5       81.92       76.02      3.85 o 
 -11   3   5       45.87       42.10      3.82 o 
 -10   3   5      116.22      126.94      4.88 o 
  -9   3   5       47.83       44.71      3.03 o 
  -8   3   5      417.23      373.88      7.73 o 
  -7   3   5       19.36       26.53      2.03 o 
  -6   3   5      245.82      256.43      4.02 o 
  -5   3   5      389.23      385.03      5.69 o 
  -4   3   5      296.66      301.13      3.51 o 
  -3   3   5      560.73      670.83      6.21 o 
  -2   3   5     4570.05     4723.76     37.58 o 
  -1   3   5      220.54      182.50      3.15 o 
   0   3   5     1949.84     2144.83     15.29 o 
   1   3   5      316.33      301.06      3.51 o 
   2   3   5      259.20      264.48      3.06 o 
   3   3   5      501.39      387.35      4.12 o 
   4   3   5      560.12      617.46      6.07 o 
   5   3   5      531.34      597.28      6.16 o 
   6   3   5      152.06      154.66      3.61 o 
   7   3   5        0.10        0.07      1.04 o 
   8   3   5      459.20      474.83      6.75 o 
   9   3   5       26.13       28.78      1.95 o 
  10   3   5        9.21        1.30      1.70 o 
  11   3   5       71.03       65.18      4.11 o 
  12   3   5      683.66      717.89     11.59 o 
 -12   4   5      855.02      887.89     24.85 o 
 -11   4   5      202.73      172.24      6.14 o 
 -10   4   5        1.70        3.47      2.07 o 
  -9   4   5        0.15        3.27      2.11 o 
  -8   4   5       40.17       42.69      5.66 o 
  -7   4   5      310.92      300.12      6.63 o 
  -6   4   5      702.61      731.97      9.34 o 
  -5   4   5       91.68       95.71      2.45 o 
  -4   4   5     1155.44     1171.71     11.38 o 
  -3   4   5     2424.26     2637.33     22.51 o 
  -2   4   5     8429.15     9265.33     61.33 o 
  -1   4   5      487.88      451.85      4.44 o 
   0   4   5     1249.93     1449.45     11.91 o 
   1   4   5       10.21       23.03      1.10 o 
   2   4   5      190.48      202.04      4.95 o 
   3   4   5      300.51      291.71      3.61 o 
   4   4   5      471.01      496.69      5.02 o 
   5   4   5       81.56       66.01      2.16 o 
   6   4   5      122.61      123.15      2.51 o 
   7   4   5      376.36      383.34      4.94 o 
   8   4   5      250.29      228.47      3.85 o 
   9   4   5       95.62       83.81      3.77 o 
  10   4   5       11.41       13.23      2.27 o 
  11   4   5      216.06      237.89      6.14 o 
  12   4   5        4.85        1.97      2.56 o 
 -12   5   5        4.45        4.69      2.43 o 
 -11   5   5      333.40      327.08      8.52 o 
 -10   5   5      572.82      575.54     16.83 o 
  -9   5   5      114.25       90.80      5.17 o 
  -8   5   5       11.37       10.49      2.01 o 
  -7   5   5       10.98       15.88      2.10 o 
  -6   5   5      183.86      169.83      4.08 o 
  -5   5   5        9.17        7.34      1.32 o 
  -4   5   5      528.91      473.93      5.81 o 
  -3   5   5      178.48      173.86      2.90 o 
  -2   5   5      388.37      465.81      5.14 o 
  -1   5   5       49.53       53.34      1.74 o 
   0   5   5      866.16      907.32     10.11 o 
   1   5   5        0.33        1.13      0.73 o 
   2   5   5      436.94      423.77      7.17 o 
   3   5   5        8.20        7.80      1.46 o 
   4   5   5      695.46      673.19      7.80 o 
   5   5   5      180.86      194.21      3.81 o 
   6   5   5      401.54      390.07      5.03 o 
   7   5   5       17.19       16.00      1.68 o 
   8   5   5       34.35       34.47      4.06 o 
   9   5   5      153.75      165.62      4.60 o 
  10   5   5      546.77      518.24     15.55 o 
  11   5   5       14.61       16.57      2.53 o 
  12   5   5       14.83        7.62      4.46 o 
 -11   6   5       94.92      102.28      5.93 o 
 -10   6   5       28.43       30.27      3.15 o 
  -9   6   5      107.61      118.48      5.41 o 
  -8   6   5       74.54       59.14      2.96 o 
  -7   6   5      113.09      115.46      5.23 o 
  -6   6   5       25.39       26.64      2.01 o 
  -5   6   5      133.42      119.55      3.05 o 
  -4   6   5       93.97       85.08      2.88 o 
  -3   6   5     1144.54     1123.51     10.24 o 
  -2   6   5      945.14      944.18      8.76 o 
  -1   6   5      245.65      247.16      4.59 o 
   0   6   5      310.33      277.78      4.38 o 
   1   6   5       14.72       19.57      1.63 o 
   2   6   5      887.19      940.70     13.01 o 
   3   6   5        9.36        9.09      1.97 o 
   4   6   5       40.84       39.60      2.10 o 
   5   6   5      359.09      381.41     14.08 o 
   6   6   5        5.16        2.99      2.92 o 
   7   6   5       69.60       71.64      3.70 o 
   8   6   5      591.49      547.25     10.52 o 
   9   6   5        8.02        5.46      2.05 o 
  10   6   5        0.39       -0.82      2.05 o 
  11   6   5       38.99       45.42      3.86 o 
 -11   7   5      155.76      167.16     12.25 o 
 -10   7   5       50.11       43.22      4.71 o 
  -9   7   5       58.74       60.90      3.80 o 
  -8   7   5       78.92       72.21      4.70 o 
  -7   7   5      154.15      143.91      4.77 o 
  -6   7   5      170.88      161.81      5.25 o 
  -5   7   5       91.36       83.29      2.94 o 
  -4   7   5       98.18       82.92      3.13 o 
  -3   7   5     1208.40     1102.81     16.66 o 
  -2   7   5        0.07        0.31      1.19 o 
  -1   7   5       80.46       61.09      2.62 o 
   0   7   5      450.46      453.88      6.94 o 
   1   7   5     1317.32     1260.09     13.89 o 
   2   7   5       67.17       55.58      5.76 o 
   3   7   5     1173.40     1220.16     21.31 o 
   4   7   5      331.05      306.51      8.99 o 
   5   7   5       30.11       29.39      4.98 o 
   6   7   5     1498.20     1469.63     25.33 o 
   7   7   5      481.21      484.17     13.72 o 
   8   7   5       14.33       14.78      2.42 o 
   9   7   5      360.67      350.35     12.78 o 
  10   7   5      538.29      558.20     11.77 o 
 -10   8   5       36.45       31.68      4.50 o 
  -9   8   5       34.83       28.93      4.20 o 
  -8   8   5       47.51       38.21      4.27 o 
  -7   8   5       87.91       99.22      5.26 o 
  -6   8   5       87.29       78.14      3.52 o 
  -5   8   5       17.72       13.59      1.92 o 
  -4   8   5     1132.84     1105.82     18.83 o 
  -3   8   5      146.07      177.20      5.60 o 
  -2   8   5      302.48      303.25      7.67 o 
  -1   8   5        2.81        6.19      1.84 o 
   0   8   5        2.48        4.38      1.78 o 
   1   8   5       21.55       25.86      2.72 o 
   2   8   5      189.95      186.63      5.89 o 
   3   8   5        4.59        0.26      2.03 o 
   4   8   5       51.96       53.12      5.11 o 
   5   8   5       51.19       45.11      7.77 o 
   6   8   5        7.10        5.82      2.72 o 
   7   8   5      151.67      142.60      7.10 o 
   8   8   5       84.96       78.90     12.25 o 
   9   8   5       20.13       19.91      2.98 o 
  10   8   5       98.89       91.58      9.12 o 
  -8   9   5        0.90       -2.10      2.10 o 
  -7   9   5       47.37       52.04      4.74 o 
  -6   9   5       23.27       28.75      2.70 o 
  -5   9   5      106.19      121.43      4.34 o 
  -4   9   5       49.39       50.71      3.61 o 
  -3   9   5      113.96      121.22      5.00 o 
  -2   9   5       90.08       77.58      4.07 o 
  -1   9   5       26.21       27.62      2.74 o 
   0   9   5       31.37       27.49      6.68 o 
   1   9   5      682.34      686.66     12.95 o 
   2   9   5        4.48        8.19      2.22 o 
   3   9   5      103.35       86.25     12.08 o 
   4   9   5        4.50        3.44      2.46 o 
   5   9   5      178.81      173.46     12.80 o 
   6   9   5      280.33      267.94     20.87 o 
   7   9   5       22.89       19.93      3.70 o 
   8   9   5      163.60      155.76      8.51 o 
  -7  10   5       23.56       22.53      6.30 o 
  -6  10   5      124.63      135.84     17.69 o 
  -5  10   5        0.07       -1.77      2.06 o 
  -4  10   5       70.45       62.48      4.22 o 
  -3  10   5      100.15      109.26      7.10 o 
  -2  10   5        4.92        6.74      3.03 o 
  -1  10   5        1.24       -0.36      2.43 o 
   0  10   5      191.08      166.17      6.21 o 
   1  10   5       13.88       10.16      2.57 o 
   2  10   5       77.67       75.65      4.62 o 
   3  10   5        7.57        1.52      2.68 o 
   4  10   5        6.77        2.42      5.34 o 
   5  10   5       38.99       36.95      4.72 o 
   6  10   5        0.29        1.22      2.85 o 
   7  10   5       39.36       42.77      5.46 o 
  -5  11   5      164.34      215.19      7.60 o 
  -4  11   5       17.21       15.43      4.11 o 
  -3  11   5       93.37      115.24      7.16 o 
  -2  11   5        5.32        7.87      3.32 o 
  -1  11   5       84.39       93.67      9.84 o 
   0  11   5      163.62      211.69      7.56 o 
   1  11   5       15.85       19.62      3.32 o 
   2  11   5      104.18      106.84      5.63 o 
   3  11   5      141.80      129.27     18.74 o 
   4  11   5       11.64       16.87      4.04 o 
   5  11   5       59.19       52.83      5.82 o 
   0  12   5       11.03        4.65      2.89 o 
 -12   0   6       26.58       25.56      3.13 o 
 -10   0   6        9.63       11.14      1.87 o 
  -8   0   6      462.16      489.95      8.40 o 
  -6   0   6     2857.74     2883.43     31.97 o 
  -4   0   6       11.10       18.92      1.61 o 
  -2   0   6     6710.06     7263.88     63.75 o 
   0   0   6    10496.28    10354.03    105.68 o 
   2   0   6     2718.22     2842.58     33.00 o 
   4   0   6     1621.07     2081.46     27.37 o 
   6   0   6      399.58      472.07      7.92 o 
   8   0   6     4193.69     4169.89     46.00 o 
  10   0   6      116.37      122.98      4.78 o 
  12   0   6      430.06      427.64     11.84 o 
 -13   1   6       22.42       24.81      3.10 o 
 -12   1   6      640.38      645.31     11.98 o 
 -11   1   6        4.71        3.46      1.82 o 
 -10   1   6        1.60        3.03      1.42 o 
  -9   1   6      196.25      191.64      3.88 o 
  -8   1   6      206.40      188.94      3.34 o 
  -7   1   6      273.95      275.12      3.92 o 
  -6   1   6     3097.34     3363.64     25.98 o 
  -5   1   6      842.10      946.74      8.55 o 
  -4   1   6     2097.81     2100.05     19.64 o 
  -3   1   6      129.13      116.82      1.49 o 
  -2   1   6        2.55        0.32      0.42 o 
  -1   1   6       64.53       88.10      1.47 o 
   0   1   6      521.90      514.76      4.39 o 
   1   1   6     3001.93     2983.11     20.53 o 
   2   1   6      419.27      443.73      3.99 o 
   3   1   6      233.54      232.95      3.18 o 
   4   1   6      158.35      170.36      6.42 o 
   5   1   6     2981.28     3059.72     23.72 o 
   6   1   6      135.57      141.62      2.84 o 
   7   1   6      188.04      180.57      3.81 o 
   8   1   6     1472.22     1520.50     13.90 o 
   9   1   6       96.26       82.95      3.05 o 
  10   1   6      381.22      413.82      6.74 o 
  11   1   6      128.77      126.05      4.45 o 
  12   1   6       33.10       40.07      3.15 o 
  13   1   6       45.30       47.98      3.35 o 
 -13   2   6      166.50      184.14      5.71 o 
 -12   2   6        0.24        0.83      1.63 o 
 -11   2   6       13.16       13.76      2.06 o 
 -10   2   6       67.54       75.92      3.33 o 
  -9   2   6       13.05       17.34      3.06 o 
  -8   2   6        4.68        6.17      1.16 o 
  -7   2   6       20.03       23.67      1.51 o 
  -6   2   6      142.33      163.17      3.20 o 
  -5   2   6     1490.39     1502.62     13.99 o 
  -4   2   6      300.50      297.80      3.58 o 
  -3   2   6      737.54      898.59      8.47 o 
  -2   2   6     1867.66     1948.24     18.44 o 
  -1   2   6      132.04      141.99      2.17 o 
   0   2   6      241.51      255.03      2.80 o 
   1   2   6      432.21      386.68      3.61 o 
   2   2   6       42.06       43.04      1.16 o 
   3   2   6       43.39       24.36      1.11 o 
   4   2   6       80.49       94.32      2.11 o 
   5   2   6      213.04      227.12      3.44 o 
   6   2   6     1013.18     1054.99     11.58 o 
   7   2   6     1040.35      964.39      9.58 o 
   8   2   6       47.44       50.52      2.15 o 
   9   2   6      624.72      592.73     10.00 o 
  10   2   6       96.46       97.44      3.34 o 
  11   2   6      184.25      196.23      6.59 o 
  12   2   6       66.66       61.53      3.45 o 
  13   2   6       14.82       10.67      2.30 o 
 -12   3   6       60.09       62.49      3.58 o 
 -11   3   6       36.12       30.20      2.65 o 
 -10   3   6      148.39      122.17      4.78 o 
  -9   3   6      417.76      413.60      8.67 o 
  -8   3   6      459.34      412.49      8.32 o 
  -7   3   6      629.32      661.32      9.07 o 
  -6   3   6      279.26      283.19      5.94 o 
  -5   3   6       33.64       36.75      1.76 o 
  -4   3   6       29.61       23.62      1.14 o 
  -3   3   6      559.74      647.69      6.10 o 
  -2   3   6     1653.20     1781.11     14.11 o 
  -1   3   6     1220.63     1362.34     11.22 o 
   0   3   6      175.62      193.23      2.58 o 
   1   3   6       20.30       15.32      1.06 o 
   2   3   6     2759.13     2657.95     20.15 o 
   3   3   6       41.01       39.92      1.27 o 
   4   3   6        3.99        5.32      0.83 o 
   5   3   6     1272.65     1244.74     10.98 o 
   6   3   6      844.43      890.67     10.63 o 
   7   3   6     1925.82     1851.80     17.59 o 
   8   3   6       28.47       29.38      1.98 o 
   9   3   6      693.14      644.92      8.66 o 
  10   3   6      630.33      605.82      9.79 o 
  11   3   6       54.73       51.47      3.29 o 
  12   3   6        7.75        8.10      2.90 o 
 -12   4   6      113.71      112.12      5.42 o 
 -11   4   6       36.36       45.36      3.66 o 
 -10   4   6      862.28      850.10     14.35 o 
  -9   4   6     1518.28     1420.93     20.04 o 
  -8   4   6      219.31      218.23      5.97 o 
  -7   4   6      571.43      568.97      9.93 o 
  -6   4   6       49.91       45.40      3.05 o 
  -5   4   6       25.74       31.05      1.61 o 
  -4   4   6      266.82      273.20      3.62 o 
  -3   4   6     2803.21     2875.79     22.12 o 
  -2   4   6     1988.79     2108.25     15.45 o 
  -1   4   6      245.55      243.95      3.05 o 
   0   4   6       20.84        9.98      0.81 o 
   1   4   6     2679.98     2934.76     22.69 o 
   2   4   6       56.68       65.90      1.94 o 
   3   4   6        2.78        2.55      0.71 o 
   4   4   6      585.72      547.43      7.04 o 
   5   4   6       16.57       18.35      1.11 o 
   6   4   6     1514.03     1557.54     13.46 o 
   7   4   6      131.51      131.60      3.62 o 
   8   4   6       34.84       36.75      1.80 o 
   9   4   6        3.77       -0.21      1.53 o 
  10   4   6       52.51       49.45      3.10 o 
  11   4   6      306.84      300.36      8.22 o 
  12   4   6       31.29       31.66      3.65 o 
 -12   5   6        1.45        2.56      2.25 o 
 -11   5   6      101.72       93.26      5.91 o 
 -10   5   6      232.01      219.31      6.72 o 
  -9   5   6        5.77        5.15      2.03 o 
  -8   5   6        1.89        0.54      1.50 o 
  -7   5   6     1024.88     1052.84     20.80 o 
  -6   5   6      247.75      252.29      5.09 o 
  -5   5   6      151.10      143.09      3.19 o 
  -4   5   6      468.05      458.31      4.92 o 
  -3   5   6      403.17      392.69      4.40 o 
  -2   5   6     1400.01     1466.17     11.54 o 
  -1   5   6      813.08      786.26      7.01 o 
   0   5   6        8.13        8.04      0.90 o 
   1   5   6       48.71       37.43      1.72 o 
   2   5   6       69.61       57.96      2.93 o 
   3   5   6       97.98       90.97      2.08 o 
   4   5   6        7.21        9.65      1.21 o 
   5   5   6      432.72      427.55      6.09 o 
   6   5   6        2.93        3.46      1.33 o 
   7   5   6      453.73      454.41      7.05 o 
   8   5   6        2.82        0.02      1.59 o 
   9   5   6        0.23       -0.38      1.49 o 
  10   5   6        1.02        0.36      1.72 o 
  11   5   6        2.63       -1.97      1.97 o 
  12   5   6       23.20       19.54      5.55 o 
 -11   6   6       38.14       51.30      4.82 o 
 -10   6   6       30.97       32.65      3.18 o 
  -9   6   6      196.24      182.09      6.01 o 
  -8   6   6       90.91       93.06      4.40 o 
  -7   6   6      158.92      153.94      6.75 o 
  -6   6   6       48.67       46.53      2.47 o 
  -5   6   6       49.48       54.15      2.78 o 
  -4   6   6      137.54      139.23      2.91 o 
  -3   6   6     3078.08     3104.60     22.48 o 
  -2   6   6        0.28        0.61      0.71 o 
  -1   6   6       53.21       56.82      1.63 o 
   0   6   6      136.03      138.82      3.10 o 
   1   6   6      107.35       99.45      2.85 o 
   2   6   6       13.12       16.18      1.91 o 
   3   6   6     1121.77     1098.44     15.06 o 
   4   6   6      169.11      172.86      4.04 o 
   5   6   6      138.38      146.53      6.08 o 
   6   6   6      195.60      183.51      5.59 o 
   7   6   6      205.74      201.70      6.04 o 
   8   6   6      496.73      489.14      8.57 o 
   9   6   6       48.88       51.14      3.24 o 
  10   6   6       74.57       69.32      3.89 o 
  11   6   6      160.17      169.51      5.76 o 
 -10   7   6        0.01       -2.10      2.10 o 
  -9   7   6        8.24        6.95      2.27 o 
  -8   7   6       70.43       62.26      3.62 o 
  -7   7   6       46.41       37.24      2.86 o 
  -6   7   6        0.27       -0.45      1.25 o 
  -5   7   6      647.87      595.05      8.55 o 
  -4   7   6      195.16      163.63      4.43 o 
  -3   7   6       59.32       55.47      2.31 o 
  -2   7   6       11.12        3.60      1.18 o 
  -1   7   6      787.90      726.12      8.70 o 
   0   7   6      299.07      312.55      5.07 o 
   1   7   6      226.84      249.63      4.47 o 
   2   7   6       11.43        8.84      1.87 o 
   3   7   6        2.43        1.11      1.88 o 
   4   7   6      404.71      358.47      9.91 o 
   5   7   6      417.06      402.06     10.95 o 
   6   7   6       64.02       63.71      4.75 o 
   7   7   6       41.00       49.15      4.50 o 
   8   7   6       50.12       42.04      3.42 o 
   9   7   6       14.58       13.97      2.74 o 
  10   7   6      386.28      410.14     13.30 o 
  -9   8   6      120.84      112.04      6.76 o 
  -8   8   6      341.98      388.64     11.68 o 
  -7   8   6       44.88       43.57      3.47 o 
  -6   8   6       29.62       30.84      2.60 o 
  -5   8   6       44.38       50.76      2.91 o 
  -4   8   6        9.91       13.57      2.41 o 
  -3   8   6      709.31      631.22     11.25 o 
  -2   8   6        0.30       -1.37      1.37 o 
  -1   8   6       20.33       20.79      2.03 o 
   0   8   6       31.47       26.78      2.22 o 
   1   8   6       64.85       55.48      4.48 o 
   2   8   6      219.12      209.87      8.92 o 
   3   8   6      218.29      209.20      7.79 o 
   4   8   6      308.54      314.00      9.81 o 
   5   8   6        0.60        3.49      2.84 o 
   6   8   6      535.42      527.60     13.62 o 
   7   8   6       30.70       31.90      4.16 o 
   8   8   6        2.60        0.92      2.67 o 
   9   8   6        2.45        1.30      2.22 o 
  -8   9   6      314.87      297.16     10.49 o 
  -7   9   6       66.82       93.51      6.41 o 
  -6   9   6      143.31      167.26      9.57 o 
  -5   9   6       88.97       85.43      3.81 o 
  -4   9   6       48.95       53.37      3.71 o 
  -3   9   6       43.60       34.91      3.15 o 
  -2   9   6       39.06       44.66      2.86 o 
  -1   9   6        1.02        0.06      1.51 o 
   0   9   6       91.32       78.38      4.26 o 
   1   9   6      128.73      128.87      5.36 o 
   2   9   6      269.36      256.60      7.43 o 
   3   9   6        1.82        1.02      2.27 o 
   4   9   6       22.59       13.50      3.33 o 
   5   9   6        0.02        1.14      2.52 o 
   6   9   6      312.99      311.76     10.67 o 
   7   9   6        3.30       -0.21      2.84 o 
   8   9   6      191.09      178.83      8.57 o 
  -7  10   6       87.09       90.32      5.10 o 
  -6  10   6        0.27        3.37      2.56 o 
  -5  10   6       75.48       81.39      5.82 o 
  -4  10   6       16.11       17.04      2.86 o 
  -3  10   6       62.94       65.75      3.60 o 
  -2  10   6      145.95      168.01     11.76 o 
  -1  10   6        4.43        2.64      3.61 o 
   0  10   6       11.96       22.33      3.06 o 
   1  10   6       27.58       29.79      3.42 o 
   2  10   6       24.03       13.18      2.83 o 
   3  10   6       50.29       46.02      4.76 o 
   4  10   6       12.18       11.93      3.37 o 
   5  10   6        4.56        5.97      3.06 o 
   6  10   6        2.79        4.82      6.14 o 
   7  10   6        7.38        9.46      3.52 o 
  -5  11   6       21.40       31.40      4.93 o 
  -4  11   6        8.87       10.02      3.68 o 
  -3  11   6       18.00       15.19      4.33 o 
  -2  11   6       35.87       41.10      4.03 o 
  -1  11   6      147.47      150.88      9.20 o 
   0  11   6       29.87       29.77      3.67 o 
   1  11   6        0.00        0.46      2.32 o 
   2  11   6       20.85       23.26      4.25 o 
   3  11   6       46.69       55.64      5.54 o 
   4  11   6        0.72       -0.85      2.94 o 
 -13   0   7        0.16       -3.78      3.78 o 
 -11   0   7       91.49       83.33      4.63 o 
  -9   0   7      350.72      341.08      7.09 o 
  -7   0   7      241.38      182.83      5.81 o 
  -5   0   7     1023.11     1082.48     13.68 o 
  -3   0   7     1572.79     1736.94     24.93 o 
  -1   0   7     1873.27     1786.28     19.51 o 
   1   0   7     3949.28     3705.91     33.78 o 
   3   0   7     1390.15     1431.14     16.89 o 
   5   0   7     4915.38     5258.80     55.45 o 
   7   0   7      114.48       86.65      3.63 o 
   9   0   7      242.97      258.87      6.59 o 
  11   0   7       19.92       32.53      3.93 o 
  13   0   7       22.95       19.05      4.58 o 
 -13   1   7       74.10       87.65      4.68 o 
 -12   1   7      128.38      123.21      5.10 o 
 -11   1   7      106.13      100.20      4.63 o 
 -10   1   7        2.97        3.09      1.44 o 
  -9   1   7     1241.05     1163.42     12.34 o 
  -8   1   7      261.90      255.54      3.97 o 
  -7   1   7      236.87      267.82      3.91 o 
  -6   1   7      583.69      604.15      6.36 o 
  -5   1   7      332.22      339.44      4.11 o 
  -4   1   7        2.51       10.01      1.48 o 
  -3   1   7     1115.26     1148.99      8.17 o 
  -2   1   7        0.11        0.18      0.38 o 
  -1   1   7     4494.58     4565.65     30.81 o 
   0   1   7     3004.10     3035.74     27.22 o 
   1   1   7     2026.62     2134.93     15.23 o 
   2   1   7       17.28       18.21      0.88 o 
   3   1   7     4548.03     4881.47     33.24 o 
   4   1   7      180.33      198.53      3.14 o 
   5   1   7      160.01      149.38      2.85 o 
   6   1   7      313.12      348.63      5.23 o 
   7   1   7      434.25      439.90      5.76 o 
   8   1   7     1051.28     1058.11     10.69 o 
   9   1   7       82.90       59.08      2.37 o 
  10   1   7      154.29      155.23      4.35 o 
  11   1   7      475.41      473.27      8.63 o 
  12   1   7      178.02      176.70      5.43 o 
  13   1   7        4.31        6.61      2.73 o 
 -13   2   7        0.58        0.67      1.83 o 
 -12   2   7        0.09       -0.21      1.60 o 
 -11   2   7        0.04        0.52      1.52 o 
 -10   2   7        5.47       11.20      1.85 o 
  -9   2   7       23.87       27.43      2.53 o 
  -8   2   7       83.30       86.53      3.11 o 
  -7   2   7      181.41      198.17      3.87 o 
  -6   2   7       33.03       36.25      1.69 o 
  -5   2   7       22.33       25.04      1.35 o 
  -4   2   7        4.26        5.81      0.80 o 
  -3   2   7       32.24       39.68      1.30 o 
  -2   2   7      731.83      749.61      6.81 o 
  -1   2   7      813.95      915.48      9.62 o 
   0   2   7     1142.22     1220.44     11.19 o 
   1   2   7      394.49      432.33      4.67 o 
   2   2   7     2280.47     2174.15     14.61 o 
   3   2   7     1033.19     1060.16     12.34 o 
   4   2   7      436.78      406.77      4.78 o 
   5   2   7      682.02      750.53      7.57 o 
   6   2   7       37.98       30.71      1.56 o 
   7   2   7      327.25      365.33      5.14 o 
   8   2   7     1663.19     1558.84     14.33 o 
   9   2   7        0.02        0.09      1.08 o 
  10   2   7      477.50      495.77      7.59 o 
  11   2   7       14.27       15.10      2.04 o 
  12   2   7        3.18        1.43      2.06 o 
 -12   3   7       60.99       64.93      5.73 o 
 -11   3   7     1087.80     1052.20     14.52 o 
 -10   3   7       71.72       66.58      3.99 o 
  -9   3   7      228.60      268.43      6.86 o 
  -8   3   7      535.13      506.88      7.96 o 
  -7   3   7      152.03      137.19      3.26 o 
  -6   3   7        2.12        2.81      1.04 o 
  -5   3   7     1768.59     1647.27     19.58 o 
  -4   3   7      264.09      255.42      3.59 o 
  -3   3   7       74.60       73.41      1.88 o 
  -2   3   7      603.75      603.32      6.53 o 
  -1   3   7     1033.48     1124.50      9.71 o 
   0   3   7     3361.79     3683.95     25.57 o 
   1   3   7      443.91      398.38      5.60 o 
   2   3   7       69.63       64.08      1.73 o 
   3   3   7     1122.54     1116.00      8.81 o 
   4   3   7      714.27      791.94      7.60 o 
   5   3   7      916.07      888.71      8.58 o 
   6   3   7      336.42      352.51      4.78 o 
   7   3   7      367.79      359.49      5.06 o 
   8   3   7      124.23      128.50      3.60 o 
   9   3   7      697.33      657.55      9.51 o 
  10   3   7        1.65        0.94      1.74 o 
  11   3   7       20.73       19.65      2.58 o 
  12   3   7       71.83       73.42      3.66 o 
 -12   4   7      122.89      122.03      7.34 o 
 -11   4   7       84.60       97.54      5.85 o 
 -10   4   7      283.96      300.68      7.81 o 
  -9   4   7       36.56       42.29      3.15 o 
  -8   4   7      123.25      116.00      4.47 o 
  -7   4   7      799.13      765.46     19.18 o 
  -6   4   7       83.77       87.92      3.97 o 
  -5   4   7      214.07      229.96      3.27 o 
  -4   4   7      113.29      106.86      2.53 o 
  -3   4   7     1732.65     1819.73     14.84 o 
  -2   4   7      254.87      331.17      3.81 o 
  -1   4   7        9.75        1.81      0.70 o 
   0   4   7      133.26      163.04      2.71 o 
   1   4   7     3292.27     3382.21     37.30 o 
   2   4   7      257.67      250.93      3.93 o 
   3   4   7      120.09      142.55      2.51 o 
   4   4   7      366.21      411.45      5.43 o 
   5   4   7      150.81      166.07      3.06 o 
   6   4   7     2799.17     2748.27     22.02 o 
   7   4   7       66.98       57.92      2.06 o 
   8   4   7      413.08      403.85      5.73 o 
   9   4   7        4.76        6.96      1.59 o 
  10   4   7       31.10       33.36      3.06 o 
  11   4   7       77.38       80.39      4.34 o 
  12   4   7       39.87       30.34      7.85 o 
 -11   5   7      264.02      269.58      7.84 o 
 -10   5   7        6.02        2.38      1.94 o 
  -9   5   7        0.04        1.67      1.77 o 
  -8   5   7      126.68      121.51      4.64 o 
  -7   5   7       18.72       15.46      2.14 o 
  -6   5   7       62.67       60.47      2.90 o 
  -5   5   7       14.54       11.99      1.52 o 
  -4   5   7      744.07      759.82      7.09 o 
  -3   5   7     1698.86     1797.80     13.87 o 
  -2   5   7       56.72       67.10      1.80 o 
  -1   5   7       60.55       82.22      1.90 o 
   0   5   7      137.59      109.47      3.78 o 
   1   5   7       18.86       24.30      1.29 o 
   2   5   7      145.15      116.22      2.63 o 
   3   5   7       56.61       56.22      1.94 o 
   4   5   7       38.59       40.08      1.86 o 
   5   5   7      116.54      113.77      2.89 o 
   6   5   7      128.16      135.52      3.90 o 
   7   5   7       77.51       71.50      3.09 o 
   8   5   7      296.39      273.33      6.05 o 
   9   5   7       69.15       68.85      4.06 o 
  10   5   7        0.56       -1.52      1.66 o 
  11   5   7       13.61       18.16      3.05 o 
 -11   6   7       12.15        7.50      2.53 o 
 -10   6   7      192.12      195.06      6.56 o 
  -9   6   7        0.06       -1.34      1.69 o 
  -8   6   7       54.53       59.14      3.51 o 
  -7   6   7       71.40       69.04      4.16 o 
  -6   6   7        0.84        1.96      1.24 o 
  -5   6   7      190.66      194.80      3.93 o 
  -4   6   7     2170.33     2112.11     20.82 o 
  -3   6   7      335.60      333.27      4.23 o 
  -2   6   7        2.57        1.56      0.91 o 
  -1   6   7      333.96      318.50      3.97 o 
   0   6   7       48.13       51.80      1.63 o 
   1   6   7       53.62       44.62      2.17 o 
   2   6   7        1.91        1.81      1.37 o 
   3   6   7       41.04       41.18      3.30 o 
   4   6   7        2.72       -0.52      1.91 o 
   5   6   7       86.93       95.92      4.22 o 
   6   6   7     1943.09     1902.44     24.72 o 
   7   6   7      537.47      497.73     10.06 o 
   8   6   7        0.64        0.95      1.40 o 
   9   6   7      115.92      103.08      4.60 o 
  10   6   7      506.90      527.51      9.56 o 
  11   6   7       28.94       25.88      3.11 o 
 -10   7   7        8.85       11.20      2.70 o 
  -9   7   7       16.61       18.27      2.74 o 
  -8   7   7        4.59        4.48      1.95 o 
  -7   7   7        7.12        6.17      1.70 o 
  -6   7   7        5.40        4.84      1.53 o 
  -5   7   7      205.63      220.03      4.85 o 
  -4   7   7      232.77      250.22      4.41 o 
  -3   7   7      484.28      455.98      5.21 o 
  -2   7   7       54.21       64.26      2.46 o 
  -1   7   7      732.40      685.52      9.60 o 
   0   7   7      437.25      443.65      7.25 o 
   1   7   7        0.19        0.56      1.36 o 
   2   7   7      317.01      309.69      8.96 o 
   3   7   7        0.14        1.05      3.82 o 
   4   7   7       91.52       95.67      5.32 o 
   5   7   7      931.02      894.57     17.96 o 
   6   7   7       29.20       32.23      3.95 o 
   7   7   7        0.97        9.25      2.80 o 
   8   7   7       16.29       12.67      2.50 o 
   9   7   7       17.17       29.62      3.27 o 
  10   7   7       70.66       62.62      4.45 o 
  -9   8   7       25.76       28.49      4.36 o 
  -8   8   7        5.19        3.89      2.94 o 
  -7   8   7        0.04       -1.76      1.90 o 
  -6   8   7      223.54      218.74      6.58 o 
  -5   8   7       54.52       67.41      3.82 o 
  -4   8   7        1.58        1.98      1.69 o 
  -3   8   7      216.01      207.18      5.14 o 
  -2   8   7       60.03       70.12      3.15 o 
  -1   8   7      960.53      860.67     11.73 o 
   0   8   7        2.70        5.22      1.61 o 
   1   8   7      348.67      333.57      7.94 o 
   2   8   7       46.46       46.88      4.15 o 
   3   8   7        7.11        8.38      2.75 o 
   4   8   7        2.19        4.43      2.53 o 
   5   8   7      219.72      218.37     10.40 o 
   6   8   7        0.95       -2.08      2.08 o 
   7   8   7      337.96      329.90     10.76 o 
   8   8   7      389.40      371.46     11.78 o 
   9   8   7       88.57       75.04      6.00 o 
  -8   9   7       11.33        9.37      3.53 o 
  -7   9   7       61.24       60.03      4.18 o 
  -6   9   7       62.14       77.23      4.48 o 
  -5   9   7      154.86      132.48      6.25 o 
  -4   9   7       14.06       29.31      3.50 o 
  -3   9   7       22.15       29.53      2.53 o 
  -2   9   7      120.91      134.59      4.45 o 
  -1   9   7      154.58      140.94      5.10 o 
   0   9   7      740.89      789.82     13.79 o 
   1   9   7        7.13        9.94      2.52 o 
   2   9   7       62.77       56.39      4.80 o 
   3   9   7        8.44        8.66      3.03 o 
   4   9   7        2.50        0.67      3.78 o 
   5   9   7        3.37        1.14      4.48 o 
   6   9   7       51.37       50.17      5.21 o 
   7   9   7      110.12      109.02      8.34 o 
   8   9   7       33.83       33.83      4.83 o 
  -6  10   7        1.44        1.86      2.26 o 
  -5  10   7        3.72        5.46      3.05 o 
  -4  10   7       22.98       31.15      5.33 o 
  -3  10   7        0.61        1.59      1.75 o 
  -2  10   7        3.29        6.43      2.36 o 
  -1  10   7       19.84       18.69      3.01 o 
   0  10   7       34.65       38.31      3.64 o 
   1  10   7       67.00       81.50      4.76 o 
   2  10   7      220.14      196.50     12.23 o 
   3  10   7        5.51        6.93      3.07 o 
   4  10   7       68.96       74.61      6.06 o 
   5  10   7        7.57        5.27      3.10 o 
   6  10   7        1.58        2.39      2.80 o 
  -4  11   7       38.54       37.36      4.85 o 
  -3  11   7       17.81       22.56      3.35 o 
  -2  11   7      102.54      103.04      5.56 o 
  -1  11   7       14.83       12.21      3.02 o 
   0  11   7       32.97       36.16      4.16 o 
   1  11   7        0.00       -1.63      2.53 o 
   2  11   7      123.72      125.54      7.45 o 
   3  11   7       12.68       16.38      4.04 o 
   4  11   7       78.71       78.84     12.15 o 
 -12   0   8       64.53       66.56      4.32 o 
 -10   0   8      256.55      242.48      6.11 o 
  -8   0   8      717.18      672.26     10.57 o 
  -6   0   8      115.20      111.33      3.71 o 
  -4   0   8      106.36       64.40      2.41 o 
  -2   0   8     1967.94     2062.94     28.34 o 
   0   0   8       62.40       36.28      3.53 o 
   2   0   8      109.38      161.78      3.41 o 
   4   0   8      591.96      564.68     10.66 o 
   6   0   8     4043.95     3857.59     43.08 o 
   8   0   8        2.74        1.51      1.65 o 
  10   0   8       12.89       14.30      2.47 o 
  12   0   8      236.12      259.89      9.32 o 
 -12   1   8       59.25       65.23      3.96 o 
 -11   1   8      430.07      449.56      9.38 o 
 -10   1   8     1019.63     1008.69     11.94 o 
  -9   1   8        1.17        2.59      1.35 o 
  -8   1   8      177.46      162.19      3.15 o 
  -7   1   8      350.22      378.69      5.57 o 
  -6   1   8      144.37      155.65      2.77 o 
  -5   1   8      176.69      181.54      3.19 o 
  -4   1   8       54.03       40.96      1.33 o 
  -3   1   8      402.60      398.70      3.60 o 
  -2   1   8      623.32      531.68      4.41 o 
  -1   1   8     2795.43     3052.17     22.81 o 
   0   1   8      868.45      929.99      8.59 o 
   1   1   8       21.22       12.96      0.83 o 
   2   1   8        2.72        3.38      0.67 o 
   3   1   8        7.21        3.00      0.71 o 
   4   1   8      664.34      612.75      6.46 o 
   5   1   8      171.57      155.78      2.97 o 
   6   1   8     1354.50     1327.83     12.18 o 
   7   1   8      806.87      819.94      8.78 o 
   8   1   8      127.32      100.37      2.96 o 
   9   1   8      938.25      890.15     10.30 o 
  10   1   8      117.75      106.92      3.27 o 
  11   1   8      383.35      373.44      6.84 o 
  12   1   8        0.06       -1.53      1.53 o 
 -12   2   8       43.65       49.21      3.23 o 
 -11   2   8      332.62      358.25      7.40 o 
 -10   2   8      181.50      169.96      4.82 o 
  -9   2   8      594.76      612.83     13.16 o 
  -8   2   8       34.54       35.60      4.68 o 
  -7   2   8      153.33      153.68      3.44 o 
  -6   2   8      387.59      429.64      5.89 o 
  -5   2   8      489.05      495.53      5.41 o 
  -4   2   8       36.18       31.71      1.34 o 
  -3   2   8     1395.52     1449.26     13.56 o 
  -2   2   8        3.91        3.59      0.57 o 
  -1   2   8       12.05       31.79      1.07 o 
   0   2   8       47.19       53.58      1.51 o 
   1   2   8      446.03      461.96      5.34 o 
   2   2   8       91.61       86.12      1.69 o 
   3   2   8        4.78        3.10      0.71 o 
   4   2   8       44.50       32.96      1.72 o 
   5   2   8      392.32      361.99      6.86 o 
   6   2   8       87.86       84.61      3.96 o 
   7   2   8       67.08       59.76      3.92 o 
   8   2   8      269.89      320.17      6.20 o 
   9   2   8      164.18      178.20      3.93 o 
  10   2   8       64.20       62.33      2.62 o 
  11   2   8      470.31      485.33     10.29 o 
  12   2   8      128.72      129.45      4.80 o 
 -12   3   8        3.32        0.76      2.71 o 
 -11   3   8      144.89      142.11      5.62 o 
 -10   3   8       30.79       34.35      3.44 o 
  -9   3   8      104.03       99.51      4.29 o 
  -8   3   8     1997.39     2020.92     44.23 o 
  -7   3   8     1282.28     1287.29     29.69 o 
  -6   3   8      362.61      356.80      9.91 o 
  -5   3   8      194.63      184.13      3.86 o 
  -4   3   8      415.22      365.52      4.67 o 
  -3   3   8       32.06       30.71      1.38 o 
  -2   3   8     3319.19     3269.36     27.26 o 
  -1   3   8      521.45      615.60      5.79 o 
   0   3   8       10.59        6.60      0.76 o 
   1   3   8        5.55        2.12      0.65 o 
   2   3   8      335.83      381.36      4.13 o 
   3   3   8       71.34       63.25      1.64 o 
   4   3   8      647.60      604.73      6.36 o 
   5   3   8       62.52       69.22      2.07 o 
   6   3   8      180.31      177.66      3.38 o 
   7   3   8      520.02      569.41      6.84 o 
   8   3   8       26.68       27.39      1.79 o 
   9   3   8       23.69       22.13      2.03 o 
  10   3   8       50.98       48.80      3.08 o 
  11   3   8       34.40       31.95      2.43 o 
  12   3   8      248.07      258.50      7.88 o 
 -12   4   8        0.13        4.35      2.29 o 
 -11   4   8       96.17       91.65      9.44 o 
 -10   4   8       97.97       85.38      4.58 o 
  -9   4   8       40.61       40.79      6.13 o 
  -8   4   8       43.94       48.17      3.56 o 
  -7   4   8     2325.94     2302.06     28.35 o 
  -6   4   8      327.42      322.73      5.94 o 
  -5   4   8      452.31      415.65      7.00 o 
  -4   4   8     1284.23     1252.47     10.95 o 
  -3   4   8      903.90      969.97      8.91 o 
  -2   4   8      260.98      270.24      3.76 o 
  -1   4   8      501.74      555.31      5.97 o 
   0   4   8      560.24      534.75      5.43 o 
   1   4   8        2.42        2.47      0.75 o 
   2   4   8        3.93        2.15      0.90 o 
   3   4   8       55.88       66.18      1.85 o 
   4   4   8      550.23      552.80      6.82 o 
   5   4   8     2449.87     2374.03     19.23 o 
   6   4   8      169.87      153.17      3.09 o 
   7   4   8      263.78      261.75      4.30 o 
   8   4   8      297.70      334.12      5.14 o 
   9   4   8        0.25       -0.71      1.31 o 
  10   4   8       20.14       29.45      2.67 o 
  11   4   8       94.21      114.42      4.04 o 
  12   4   8       47.58       57.45      3.74 o 
 -11   5   8        0.01        0.19      2.27 o 
 -10   5   8        3.16        0.82      1.90 o 
  -9   5   8      531.92      537.88     10.82 o 
  -8   5   8      187.63      183.59      5.77 o 
  -7   5   8       10.79        6.14      1.82 o 
  -6   5   8       11.92        6.57      1.46 o 
  -5   5   8      281.75      277.29      5.34 o 
  -4   5   8      466.53      409.44      4.74 o 
  -3   5   8     1584.10     1661.26     13.12 o 
  -2   5   8       52.47       45.47      1.57 o 
  -1   5   8       22.62       15.83      1.26 o 
   0   5   8       70.63       63.92      1.91 o 
   1   5   8     1075.89     1036.49     11.82 o 
   2   5   8      852.76      878.61      9.50 o 
   3   5   8       38.96       38.56      1.80 o 
   4   5   8     2179.46     2110.98     17.63 o 
   5   5   8      503.91      496.33     10.91 o 
   6   5   8      514.22      521.25      7.71 o 
   7   5   8       19.33       15.79      2.31 o 
   8   5   8       21.24       20.24      2.23 o 
   9   5   8      175.58      181.64      5.22 o 
  10   5   8      168.28      171.68      5.05 o 
  11   5   8       25.48       26.86      3.48 o 
 -11   6   8       44.75       47.08      4.82 o 
 -10   6   8       76.11       82.66      4.62 o 
  -9   6   8      161.36      171.90      6.02 o 
  -8   6   8        0.13       -0.48      1.58 o 
  -7   6   8        3.42        1.79      1.65 o 
  -6   6   8        0.13        0.75      1.26 o 
  -5   6   8       38.13       40.59      2.30 o 
  -4   6   8      259.59      273.76      4.19 o 
  -3   6   8      157.44      147.41      2.85 o 
  -2   6   8      130.49      139.87      2.67 o 
  -1   6   8      273.19      240.51      3.49 o 
   0   6   8      132.50      141.78      3.00 o 
   1   6   8       56.34       64.02      2.03 o 
   2   6   8       24.29       23.33      2.26 o 
   3   6   8      790.65      762.75     12.03 o 
   4   6   8      510.99      486.02      9.46 o 
   5   6   8     2048.01     1929.11     32.31 o 
   6   6   8      165.12      157.09      6.02 o 
   7   6   8       11.31       11.08      2.15 o 
   8   6   8       22.02       21.45      2.15 o 
   9   6   8       10.60       12.63      2.28 o 
  10   6   8       15.57       12.74      2.52 o 
 -10   7   8      255.85      253.69     11.75 o 
  -9   7   8        3.61        2.60      2.23 o 
  -8   7   8       20.11       29.80      3.00 o 
  -7   7   8        0.38       -0.35      1.46 o 
  -6   7   8        5.30        1.31      1.92 o 
  -5   7   8        2.90        4.43      1.44 o 
  -4   7   8      699.32      641.48     12.71 o 
  -3   7   8      250.14      257.89      4.47 o 
  -2   7   8       78.45      106.73      2.37 o 
  -1   7   8      606.66      573.25      7.62 o 
   0   7   8      962.52      957.11     15.90 o 
   1   7   8      184.72      201.29      5.34 o 
   2   7   8        8.44        8.64      2.49 o 
   3   7   8      131.60      132.10      6.11 o 
   4   7   8      119.31      122.25      6.07 o 
   5   7   8      506.55      451.92     17.84 o 
   6   7   8       77.29       69.03      5.10 o 
   7   7   8       23.31       23.07      3.00 o 
   8   7   8      229.11      233.51     14.59 o 
   9   7   8       16.70       14.34      2.78 o 
  10   7   8       11.70        9.49      2.78 o 
  -9   8   8       88.13      106.52      6.83 o 
  -8   8   8       48.35       40.44      4.55 o 
  -7   8   8        0.04       -0.17      2.06 o 
  -6   8   8      300.45      256.45      7.17 o 
  -5   8   8       30.78       27.58      2.87 o 
  -4   8   8       85.51       65.50      3.72 o 
  -3   8   8      525.86      513.70      7.54 o 
  -2   8   8        0.46       -0.26      1.36 o 
  -1   8   8       46.36       58.29      2.92 o 
   0   8   8       25.15       22.00      2.28 o 
   1   8   8      326.20      292.88      9.26 o 
   2   8   8      842.46      815.68     16.98 o 
   3   8   8      136.15      127.01      9.90 o 
   4   8   8       23.44       23.94      3.65 o 
   5   8   8       36.39       39.80      5.21 o 
   6   8   8       68.02       70.42      5.44 o 
   7   8   8      110.89      104.49      6.49 o 
   8   8   8      106.16      100.68      8.83 o 
   9   8   8      112.15      107.24      7.04 o 
  -8   9   8       96.04       97.58      6.59 o 
  -7   9   8       96.91      117.38      5.55 o 
  -6   9   8       45.66       44.51      3.84 o 
  -5   9   8      149.01      154.40      6.41 o 
  -4   9   8        1.27        2.71      1.71 o 
  -3   9   8       28.03       27.35      2.22 o 
  -2   9   8      135.34      124.53      4.36 o 
  -1   9   8      201.90      192.54      5.24 o 
   0   9   8      133.79      130.93      8.80 o 
   1   9   8        1.13        4.88      2.65 o 
   2   9   8       69.95       74.82      5.42 o 
   3   9   8      118.20      127.55     10.93 o 
   4   9   8        4.43        6.14      4.22 o 
   5   9   8       37.84       43.23      7.38 o 
   6   9   8       10.06        9.08      3.21 o 
   7   9   8       25.51       33.70      4.77 o 
   8   9   8        1.19        0.04      4.29 o 
  -6  10   8        6.36       13.41      2.92 o 
  -5  10   8       47.69       40.91      3.63 o 
  -4  10   8      212.92      231.85      9.79 o 
  -3  10   8       25.79       45.89      3.24 o 
  -2  10   8        6.97       16.68      2.87 o 
  -1  10   8        4.22        8.71      2.51 o 
   0  10   8       18.15       16.20      3.68 o 
   1  10   8       18.04       20.14      3.91 o 
   2  10   8      115.96      106.17      6.73 o 
   3  10   8        6.90        4.00      2.94 o 
   4  10   8      298.84      286.86     13.18 o 
   5  10   8       26.11       23.89      4.28 o 
   6  10   8       12.11        9.37      3.41 o 
  -3  11   8        2.43        1.46      4.39 o 
  -2  11   8       42.10       49.93      4.24 o 
  -1  11   8       23.73       35.41      3.89 o 
   0  11   8        3.63        0.56      2.95 o 
   1  11   8       34.83       36.24      4.87 o 
   2  11   8       26.29       28.40      6.35 o 
   3  11   8        6.17        3.87      3.21 o 
 -11   0   9      314.21      358.76      9.24 o 
  -9   0   9       54.31       50.96      2.92 o 
  -7   0   9       45.53       46.82      2.86 o 
  -5   0   9     2587.13     2575.70     29.13 o 
  -3   0   9      599.39      677.21      7.92 o 
  -1   0   9     4597.32     4889.48     50.64 o 
   1   0   9     1207.65     1137.59     12.07 o 
   3   0   9     5327.28     5524.70     49.91 o 
   5   0   9       12.32       10.93      1.60 o 
   7   0   9     1455.62     1361.33     18.25 o 
   9   0   9     1087.72     1102.37     17.09 o 
  11   0   9        0.07        1.50      1.94 o 
 -12   1   9       31.38       36.64      4.41 o 
 -11   1   9        2.85        1.81      1.90 o 
 -10   1   9       56.01       51.02      2.56 o 
  -9   1   9      192.25      186.50      4.20 o 
  -8   1   9       86.15       85.56      2.35 o 
  -7   1   9       26.07       18.28      1.76 o 
  -6   1   9      479.73      506.42      5.79 o 
  -5   1   9       69.78       65.40      2.05 o 
  -4   1   9      852.21      881.61      8.75 o 
  -3   1   9      675.77      647.32      5.69 o 
  -2   1   9      312.81      370.49      4.02 o 
  -1   1   9     1445.81     1481.44     13.15 o 
   0   1   9       18.76       29.42      1.07 o 
   1   1   9      112.05      108.07      1.95 o 
   2   1   9     4482.69     4419.53     28.48 o 
   3   1   9      157.91      177.77      2.55 o 
   4   1   9      303.99      280.53      4.00 o 
   5   1   9      238.22      250.64      4.31 o 
   6   1   9       20.77       20.39      1.49 o 
   7   1   9       40.57       48.32      2.10 o 
   8   1   9        4.13        7.94      1.38 o 
   9   1   9       81.07       84.48      2.89 o 
  10   1   9       88.62       89.32      3.59 o 
  11   1   9      321.83      332.39      7.51 o 
  12   1   9        6.82        2.98      1.94 o 
 -12   2   9       36.26       36.03      2.95 o 
 -11   2   9       12.83       15.60      2.22 o 
 -10   2   9       65.85       72.94      3.37 o 
  -9   2   9        0.76        0.38      1.48 o 
  -8   2   9      343.95      318.46      7.24 o 
  -7   2   9        0.00       -0.45      1.07 o 
  -6   2   9      378.37      368.66      5.48 o 
  -5   2   9      221.34      213.43      3.45 o 
  -4   2   9       91.32       84.43      1.75 o 
  -3   2   9       23.40       14.36      0.89 o 
  -2   2   9       38.80       51.67      1.52 o 
  -1   2   9       74.42       83.64      1.86 o 
   0   2   9      564.14      564.62      5.82 o 
   1   2   9        1.79        1.57      0.52 o 
   2   2   9     1949.88     2096.42     14.49 o 
   3   2   9      227.67      293.31      3.57 o 
   4   2   9      238.61      240.04      4.01 o 
   5   2   9      478.18      463.45      5.70 o 
   6   2   9      497.84      490.07      6.19 o 
   7   2   9      421.57      363.49      5.33 o 
   8   2   9       38.80       31.10      1.90 o 
   9   2   9        8.88       14.64      1.66 o 
  10   2   9       31.88       46.72      2.49 o 
  11   2   9       25.70       16.48      2.15 o 
  12   2   9      341.01      326.67      7.44 o 
 -12   3   9      109.30      112.52      6.83 o 
 -11   3   9       65.15       62.67      4.03 o 
 -10   3   9       28.63       29.59      3.21 o 
  -9   3   9        6.95        4.29      1.77 o 
  -8   3   9      163.36      172.37      5.92 o 
  -7   3   9       26.47       31.56      2.58 o 
  -6   3   9      578.66      583.53      8.38 o 
  -5   3   9      291.82      275.83      4.89 o 
  -4   3   9     1589.24     1594.29     14.61 o 
  -3   3   9       13.77        9.31      0.96 o 
  -2   3   9      272.76      291.76      4.22 o 
  -1   3   9       92.58       55.42      1.82 o 
   0   3   9       98.52      114.75      2.42 o 
   1   3   9       37.45       19.20      1.11 o 
   2   3   9      732.19      786.50      7.63 o 
   3   3   9      213.22      189.51      2.63 o 
   4   3   9        1.44        0.03      0.72 o 
   5   3   9       21.63       28.88      1.78 o 
   6   3   9      641.23      638.93      7.26 o 
   7   3   9      274.82      255.32      5.70 o 
   8   3   9      584.54      535.66      6.95 o 
   9   3   9      103.85      104.37      3.13 o 
  10   3   9      268.16      267.93      6.42 o 
  11   3   9       81.40       80.27      3.42 o 
  12   3   9      208.18      199.50      5.22 o 
 -11   4   9       10.11       11.65      2.44 o 
 -10   4   9      148.34      134.66      6.76 o 
  -9   4   9        9.63       12.57      2.23 o 
  -8   4   9      221.32      240.34      6.53 o 
  -7   4   9      115.47      146.86      4.93 o 
  -6   4   9      202.61      179.59      4.25 o 
  -5   4   9      556.99      595.66      8.38 o 
  -4   4   9     4077.34     4013.12     36.94 o 
  -3   4   9      228.41      204.48      3.31 o 
  -2   4   9      922.70      881.99      8.52 o 
  -1   4   9       24.11       23.88      1.28 o 
   0   4   9        4.20        3.75      0.77 o 
   1   4   9      294.09      264.84      4.27 o 
   2   4   9      537.38      558.09      8.97 o 
   3   4   9       14.52        8.28      0.94 o 
   4   4   9      894.42      878.17     10.52 o 
   5   4   9        9.37       10.68      1.37 o 
   6   4   9      113.95      111.75      2.70 o 
   7   4   9       39.85       44.73      1.98 o 
   8   4   9       82.21       79.73      2.62 o 
   9   4   9      178.14      185.92      4.54 o 
  10   4   9        7.91        5.38      1.59 o 
  11   4   9      134.83      123.02      4.78 o 
 -11   5   9        2.57        3.19      2.18 o 
 -10   5   9      141.84      151.00      5.84 o 
  -9   5   9       52.72       42.90      3.85 o 
  -8   5   9        0.21        0.09      1.56 o 
  -7   5   9       41.86       44.50      3.13 o 
  -6   5   9     1147.66     1146.71     13.92 o 
  -5   5   9      465.21      474.98      7.48 o 
  -4   5   9       41.07       35.18      1.93 o 
  -3   5   9     1236.08     1267.62     12.63 o 
  -2   5   9       22.56       21.64      1.34 o 
  -1   5   9     2043.06     1999.42     16.70 o 
   0   5   9      120.05      118.09      2.61 o 
   1   5   9       17.39       14.67      1.32 o 
   2   5   9      139.28      138.50      3.21 o 
   3   5   9       12.93       14.39      1.72 o 
   4   5   9        3.63        2.85      1.25 o 
   5   5   9      173.28      177.16      4.25 o 
   6   5   9      156.01      167.67      4.70 o 
   7   5   9      547.91      559.80      9.12 o 
   8   5   9       68.13       63.99      3.31 o 
   9   5   9       13.14       15.12      2.26 o 
  10   5   9      108.52      114.04      5.37 o 
  11   5   9       49.99       47.60      4.16 o 
 -10   6   9        7.43        9.42      2.79 o 
  -9   6   9      158.33      145.34      5.60 o 
  -8   6   9       53.51       55.45      3.63 o 
  -7   6   9       30.55       27.92      3.03 o 
  -6   6   9        7.11        6.90      1.73 o 
  -5   6   9      272.40      255.39      4.77 o 
  -4   6   9     2246.40     2237.18     23.23 o 
  -3   6   9       17.99       17.53      1.36 o 
  -2   6   9     1119.61     1124.58     10.72 o 
  -1   6   9       19.41       21.19      1.37 o 
   0   6   9      598.86      587.52      7.24 o 
   1   6   9       87.05       76.28      2.66 o 
   2   6   9       65.07       62.21      3.09 o 
   3   6   9        0.69        1.22      0.98 o 
   4   6   9       32.23       41.06      2.71 o 
   5   6   9       11.67       11.04      2.47 o 
   6   6   9        1.28        0.69      1.61 o 
   7   6   9       23.55       20.09      2.08 o 
   8   6   9       29.51       26.30      2.30 o 
   9   6   9        0.44        2.03      1.57 o 
  10   6   9       15.36       15.36      2.71 o 
 -10   7   9      321.05      333.84      8.98 o 
  -9   7   9       99.71      107.65      8.28 o 
  -8   7   9        0.48       -1.80      1.80 o 
  -7   7   9      190.51      196.80      6.32 o 
  -6   7   9       87.20       87.67      3.81 o 
  -5   7   9       57.66       44.92      2.52 o 
  -4   7   9        0.10        2.17      1.26 o 
  -3   7   9      170.99      139.50      3.19 o 
  -2   7   9       30.32       40.24      1.78 o 
  -1   7   9       10.50       10.29      1.25 o 
   0   7   9      392.55      341.91      6.30 o 
   1   7   9      480.38      467.02     11.37 o 
   2   7   9      227.62      200.18      7.67 o 
   3   7   9      129.71      123.92      7.17 o 
   4   7   9      248.13      237.83      8.38 o 
   5   7   9        0.28        0.25      3.13 o 
   6   7   9        1.90        3.52      2.05 o 
   7   7   9      191.61      184.07      8.95 o 
   8   7   9      205.50      200.15      7.36 o 
   9   7   9       38.47       41.64      3.39 o 
  -9   8   9       24.16       28.33      3.52 o 
  -8   8   9      223.99      237.21      7.06 o 
  -7   8   9       51.36       60.78      5.09 o 
  -6   8   9       57.83       66.27      4.05 o 
  -5   8   9       79.63       73.84      5.12 o 
  -4   8   9       24.77       19.90      2.60 o 
  -3   8   9      132.80      125.00      3.66 o 
  -2   8   9        9.44        6.02      1.42 o 
  -1   8   9       35.69       35.91      2.88 o 
   0   8   9      304.44      305.76      7.27 o 
   1   8   9      126.26      120.37     12.00 o 
   2   8   9      353.09      308.11     17.40 o 
   3   8   9       65.70       54.53      4.85 o 
   4   8   9      207.43      212.74      8.31 o 
   5   8   9      293.16      278.59     12.38 o 
   6   8   9       48.24       43.46      4.61 o 
   7   8   9       50.75       39.84      5.06 o 
   8   8   9       63.41       56.19      6.91 o 
  -7   9   9       19.28       23.95      4.09 o 
  -6   9   9        5.91       11.98      2.70 o 
  -5   9   9        0.08       -0.73      1.90 o 
  -4   9   9       29.67       15.30      2.29 o 
  -3   9   9       14.91       23.20      2.13 o 
  -2   9   9        3.16        3.62      1.48 o 
  -1   9   9       33.87       42.73      2.85 o 
   0   9   9       31.71       27.90      3.82 o 
   1   9   9      214.43      184.41     10.42 o 
   2   9   9      268.28      257.71     11.85 o 
   3   9   9       12.05       14.86      3.59 o 
   4   9   9       25.94       25.86      4.13 o 
   5   9   9       11.44        7.28      7.04 o 
   6   9   9       35.19       25.34      6.09 o 
   7   9   9        8.87        5.86      3.18 o 
  -6  10   9        6.09        5.68      2.58 o 
  -5  10   9       17.35       21.43      3.37 o 
  -4  10   9        0.33        1.91      2.18 o 
  -3  10   9        9.63        7.48      3.08 o 
  -2  10   9       86.62       79.11      4.68 o 
  -1  10   9        0.08        0.92      2.59 o 
   0  10   9      248.06      254.88      9.61 o 
   1  10   9       72.01       54.97      5.23 o 
   2  10   9        1.19        3.29      2.91 o 
   3  10   9       17.14       19.62      4.15 o 
   4  10   9        0.70       -2.55      2.85 o 
   5  10   9       89.66       95.88      6.91 o 
  -3  11   9       41.05       51.59      5.52 o 
  -2  11   9       16.16       18.10      3.87 o 
  -1  11   9      492.65      555.80     15.19 o 
   0  11   9        0.05        0.82      3.38 o 
   1  11   9       14.32       16.36      5.25 o 
   2  11   9        9.81       22.34      4.49 o 
 -12   0  10        1.80        0.17      3.78 o 
 -10   0  10      246.83      233.58     11.81 o 
  -8   0  10     2770.60     2665.56     33.95 o 
  -6   0  10      744.37      674.96     10.22 o 
  -4   0  10      415.76      401.40      5.59 o 
  -2   0  10      298.67      355.65      7.82 o 
   0   0  10      499.81      494.58      7.42 o 
   2   0  10     6007.65     6190.96     55.58 o 
   4   0  10       59.98       58.77      3.03 o 
   6   0  10       46.97       60.95      3.36 o 
   8   0  10       28.35       41.33      4.05 o 
  10   0  10     1202.85     1202.98     20.74 o 
  12   0  10      466.05      468.85     13.02 o 
 -12   1  10      219.19      210.26      7.25 o 
 -11   1  10      215.23      211.53      6.28 o 
 -10   1  10      113.35      100.80      5.30 o 
  -9   1  10      120.65      122.48      3.52 o 
  -8   1  10      665.48      637.77      8.37 o 
  -7   1  10      165.16      145.33      2.90 o 
  -6   1  10       17.21       15.33      1.14 o 
  -5   1  10      690.26      661.86      6.89 o 
  -4   1  10      301.70      285.75      3.87 o 
  -3   1  10      175.10      157.55      2.09 o 
  -2   1  10      814.30      883.45      7.92 o 
  -1   1  10     1061.43     1034.55      9.05 o 
   0   1  10       67.56       58.21      1.48 o 
   1   1  10        2.03        0.75      0.54 o 
   2   1  10      840.92      987.33      8.42 o 
   3   1  10       85.89       67.11      1.68 o 
   4   1  10      618.82      607.98      6.71 o 
   5   1  10        3.02        3.24      0.92 o 
   6   1  10      183.35      205.49      3.86 o 
   7   1  10        0.32        0.77      1.51 o 
   8   1  10     1765.58     1620.74     15.27 o 
   9   1  10      201.89      197.93      4.31 o 
  10   1  10      491.33      497.35      7.29 o 
  11   1  10        2.89        0.40      1.44 o 
  12   1  10       64.28       54.38      4.03 o 
 -12   2  10       19.48       16.45      2.43 o 
 -11   2  10        5.15        6.76      1.87 o 
 -10   2  10       17.52       21.45      2.31 o 
  -9   2  10        6.62        8.00      1.69 o 
  -8   2  10      381.69      388.34      8.20 o 
  -7   2  10      561.11      563.81      8.58 o 
  -6   2  10      197.34      179.78      4.74 o 
  -5   2  10     1235.99     1215.87     13.93 o 
  -4   2  10      135.47      137.51      2.37 o 
  -3   2  10      692.16      740.99      6.60 o 
  -2   2  10     1827.72     1944.64     14.54 o 
  -1   2  10      896.32      826.28      8.84 o 
   0   2  10      547.48      510.17      5.21 o 
   1   2  10      936.51      973.05      8.18 o 
   2   2  10      707.53      723.27      6.21 o 
   3   2  10       27.36       34.64      1.48 o 
   4   2  10       12.88       12.32      1.12 o 
   5   2  10        8.55       11.95      1.25 o 
   6   2  10      102.60      113.01      2.86 o 
   7   2  10       61.84       75.40      2.56 o 
   8   2  10        1.33        2.51      1.22 o 
   9   2  10      253.77      252.07      4.80 o 
  10   2  10        0.41        0.62      1.34 o 
  11   2  10       30.62       30.46      2.53 o 
  12   2  10        1.19        0.29      1.70 o 
 -12   3  10        5.54        6.83      2.98 o 
 -11   3  10       45.06       40.70      3.54 o 
 -10   3  10        1.29        2.19      1.84 o 
  -9   3  10      159.67      173.62     11.97 o 
  -8   3  10       48.48       54.78      3.36 o 
  -7   3  10       12.27       10.08      2.03 o 
  -6   3  10      641.37      626.70     13.93 o 
  -5   3  10      798.33      804.06      8.87 o 
  -4   3  10      162.59      164.68      3.59 o 
  -3   3  10      261.88      249.23      3.94 o 
  -2   3  10       99.89       86.74      2.14 o 
  -1   3  10      547.98      531.44      5.49 o 
   0   3  10      481.75      478.81      6.85 o 
   1   3  10     1033.60     1107.30     10.16 o 
   2   3  10      259.39      271.79      4.12 o 
   3   3  10      457.72      401.98      4.35 o 
   4   3  10     1816.28     1867.53     17.15 o 
   5   3  10       18.95       16.63      1.30 o 
   6   3  10      203.64      197.85      3.71 o 
   7   3  10        1.97       -0.60      1.01 o 
   8   3  10        1.87        1.58      1.12 o 
   9   3  10       27.98       27.13      1.98 o 
  10   3  10      197.24      214.62      4.64 o 
  11   3  10       37.72       41.68      2.77 o 
 -11   4  10        0.14        0.96      1.99 o 
 -10   4  10      300.21      312.84     15.36 o 
  -9   4  10        7.53        8.04      2.50 o 
  -8   4  10       47.05       35.80      2.98 o 
  -7   4  10      249.20      211.43      6.00 o 
  -6   4  10      182.81      167.93      5.22 o 
  -5   4  10      104.52       91.53      3.66 o 
  -4   4  10       64.77       83.58      2.92 o 
  -3   4  10       44.38       45.73      1.71 o 
  -2   4  10       65.83       64.46      2.00 o 
  -1   4  10       80.30       65.67      1.88 o 
   0   4  10      100.10      106.55      2.51 o 
   1   4  10      205.66      171.12      3.20 o 
   2   4  10      608.94      570.74      6.23 o 
   3   4  10      296.27      312.85      4.32 o 
   4   4  10     1600.83     1492.56     14.80 o 
   5   4  10     1076.54     1029.59     11.35 o 
   6   4  10       30.37       29.29      1.63 o 
   7   4  10      613.63      582.89      8.10 o 
   8   4  10       27.54       29.38      1.85 o 
   9   4  10      170.85      164.07      3.81 o 
  10   4  10       89.86       98.12      3.22 o 
  11   4  10       26.88       28.88      3.73 o 
 -11   5  10      145.99      160.14      6.36 o 
 -10   5  10       76.95       75.94      4.71 o 
  -9   5  10      147.42      155.91      5.72 o 
  -8   5  10      148.59      143.76      5.33 o 
  -7   5  10       36.57       40.46      3.08 o 
  -6   5  10      191.03      189.33      5.61 o 
  -5   5  10       67.45       71.24      3.42 o 
  -4   5  10       45.53       35.09      1.95 o 
  -3   5  10      811.22      774.12      8.14 o 
  -2   5  10       63.22       67.52      2.36 o 
  -1   5  10      607.49      554.49      6.46 o 
   0   5  10        0.77        0.28      0.80 o 
   1   5  10       87.64       81.58      2.38 o 
   2   5  10       99.85      103.50      2.92 o 
   3   5  10      441.94      435.10      5.62 o 
   4   5  10      657.47      639.40     10.66 o 
   5   5  10      635.15      614.71      9.00 o 
   6   5  10      147.19      160.77      4.32 o 
   7   5  10      290.44      273.36      9.93 o 
   8   5  10       31.05       31.17      2.68 o 
   9   5  10      112.72      100.63      4.95 o 
  10   5  10       35.16       35.41      3.63 o 
 -10   6  10        2.05        1.12      2.06 o 
  -9   6  10      424.38      462.88     10.27 o 
  -8   6  10        5.31        5.58      2.05 o 
  -7   6  10      156.20      132.67      5.54 o 
  -6   6  10      485.75      420.16      8.81 o 
  -5   6  10       44.54       48.30      2.76 o 
  -4   6  10       45.56       61.31      2.45 o 
  -3   6  10       25.83       27.98      2.16 o 
  -2   6  10      137.26      123.74      2.91 o 
  -1   6  10        4.57        3.76      1.04 o 
   0   6  10      184.00      211.57      6.07 o 
   1   6  10        0.38       -0.11      1.03 o 
   2   6  10        8.74       11.25      1.49 o 
   3   6  10      283.10      285.58      4.95 o 
   4   6  10        0.38       -0.63      1.46 o 
   5   6  10     1535.58     1501.49     18.09 o 
   6   6  10      362.45      326.80      7.06 o 
   7   6  10      227.62      234.75      5.34 o 
   8   6  10        0.12        1.28      1.60 o 
   9   6  10       67.49       59.58      3.60 o 
  10   6  10       52.35       50.92      4.32 o 
  -9   7  10       11.00       11.76      2.61 o 
  -8   7  10      108.27      127.78      6.37 o 
  -7   7  10       37.49       42.53      3.45 o 
  -6   7  10      123.51      151.55      4.53 o 
  -5   7  10       17.72       16.75      2.00 o 
  -4   7  10      695.21      701.83      9.44 o 
  -3   7  10      463.62      422.67      5.77 o 
  -2   7  10       47.27       40.47      1.90 o 
  -1   7  10      484.45      447.51      6.32 o 
   0   7  10      938.47      874.62     11.63 o 
   1   7  10        5.03        3.40      1.72 o 
   2   7  10        8.36        5.93      1.92 o 
   3   7  10      268.26      244.46      9.51 o 
   4   7  10       55.92       59.46      3.69 o 
   5   7  10      653.74      638.27     11.97 o 
   6   7  10        1.04        2.58      1.89 o 
   7   7  10       58.18       56.18      3.50 o 
   8   7  10      232.21      239.33      6.61 o 
   9   7  10       67.05       67.03      3.58 o 
  -8   8  10       90.71      106.91      6.81 o 
  -7   8  10       51.70       68.74      3.98 o 
  -6   8  10       32.03       32.13      3.30 o 
  -5   8  10       59.60       64.81     10.36 o 
  -4   8  10      150.93      171.21      6.78 o 
  -3   8  10        2.35        3.51      1.58 o 
  -2   8  10        1.32        1.00      1.38 o 
  -1   8  10       12.84        7.33      1.72 o 
   0   8  10       26.63       22.58      2.19 o 
   1   8  10       39.63       46.16      4.35 o 
   2   8  10       12.23       17.53      3.28 o 
   3   8  10        5.24        1.91      2.03 o 
   4   8  10      345.50      342.54     10.86 o 
   5   8  10       82.09       82.23      4.49 o 
   6   8  10      148.48      121.46      9.75 o 
   7   8  10        2.45        1.24      2.64 o 
   8   8  10        0.05        1.89      2.76 o 
  -7   9  10       12.67        9.72      3.32 o 
  -6   9  10        0.50        3.85      2.26 o 
  -5   9  10        4.56        4.76      2.19 o 
  -4   9  10      151.64      146.11      5.67 o 
  -3   9  10       28.96       23.27      2.51 o 
  -2   9  10       12.19       15.83      2.17 o 
  -1   9  10       45.67       47.43      2.91 o 
   0   9  10        1.86        1.27      2.03 o 
   1   9  10      185.29      187.32      8.03 o 
   2   9  10        3.96       -1.07      2.50 o 
   3   9  10      167.17      175.18      8.08 o 
   4   9  10       79.90       73.99      8.01 o 
   5   9  10       24.94       23.65      4.20 o 
   6   9  10      191.82      179.32      8.77 o 
   7   9  10       35.31       24.43      4.40 o 
  -5  10  10       40.99       30.98      4.39 o 
  -4  10  10       14.51       17.71      2.94 o 
  -3  10  10        2.82        1.13      2.10 o 
  -2  10  10       64.95       74.39      5.50 o 
  -1  10  10       84.82       91.92      6.04 o 
   0  10  10        5.97        4.01      2.86 o 
   1  10  10        6.75        6.25      2.98 o 
   2  10  10       71.13       77.06      5.98 o 
   3  10  10       17.37       19.60      5.44 o 
   4  10  10       18.08       13.53      3.83 o 
   5  10  10       33.47       27.17      4.68 o 
  -1  11  10      123.46      131.90     13.18 o 
   0  11  10        1.02        4.10      3.38 o 
   1  11  10        3.52        1.02      5.53 o 
 -11   0  11      130.67      110.78      9.16 o 
  -9   0  11       45.52       67.02      4.69 o 
  -7   0  11      636.38      627.27     10.10 o 
  -5   0  11     1760.59     1654.38     20.29 o 
  -3   0  11      175.60      207.84      4.29 o 
  -1   0  11     1927.27     2058.68     23.32 o 
   1   0  11       62.83       43.48      1.91 o 
   3   0  11      210.78      182.73      3.91 o 
   5   0  11     2102.02     2168.72     26.04 o 
   7   0  11      114.05       85.46      4.01 o 
   9   0  11      266.41      280.45      7.38 o 
  11   0  11      215.98      226.69      7.24 o 
 -12   1  11        9.10        7.46      2.03 o 
 -11   1  11      116.78      114.10      7.78 o 
 -10   1  11      406.12      414.07      9.28 o 
  -9   1  11        1.67        1.58      1.21 o 
  -8   1  11       45.80       42.16      3.08 o 
  -7   1  11      351.06      373.38      5.02 o 
  -6   1  11      208.92      208.46      3.45 o 
  -5   1  11      279.15      282.19      4.27 o 
  -4   1  11        5.58        3.00      0.72 o 
  -3   1  11      464.95      483.04      4.43 o 
  -2   1  11     1171.40     1104.53      9.67 o 
  -1   1  11      761.68      761.02      7.27 o 
   0   1  11      586.66      695.78      6.73 o 
   1   1  11      232.95      227.07      2.95 o 
   2   1  11      362.61      339.60      3.83 o 
   3   1  11       75.28       73.14      1.82 o 
   4   1  11       28.58       38.47      1.55 o 
   5   1  11     1002.30     1006.50     10.09 o 
   6   1  11      407.61      381.46      5.50 o 
   7   1  11     2893.28     2662.97     22.55 o 
   8   1  11       45.47       43.30      2.26 o 
   9   1  11       13.89       11.81      1.69 o 
  10   1  11      413.56      433.10      6.87 o 
  11   1  11       87.34       83.81      4.14 o 
 -12   2  11      111.55      112.32      5.21 o 
 -11   2  11       25.65       26.43      3.76 o 
 -10   2  11        5.46        5.22      1.72 o 
  -9   2  11        0.18       -0.66      1.67 o 
  -8   2  11      702.14      699.95     15.61 o 
  -7   2  11      788.34      763.04     12.35 o 
  -6   2  11      756.87      761.66     15.04 o 
  -5   2  11     1020.50     1006.22     12.22 o 
  -4   2  11       68.63       70.00      2.49 o 
  -3   2  11       15.80       21.60      1.07 o 
  -2   2  11       89.40       86.65      2.14 o 
  -1   2  11      319.73      333.05      7.36 o 
   0   2  11     1489.15     1417.91     11.42 o 
   1   2  11       62.13       66.64      2.19 o 
   2   2  11      453.26      412.22      4.31 o 
   3   2  11      180.06      188.07      2.81 o 
   4   2  11     1778.80     1788.89     14.20 o 
   5   2  11       15.33        9.88      1.34 o 
   6   2  11      110.16       88.31      2.68 o 
   7   2  11       18.56       13.31      1.54 o 
   8   2  11       64.59       66.49      2.60 o 
   9   2  11        7.00        6.48      1.46 o 
  10   2  11       28.49       27.59      2.17 o 
  11   2  11       41.07       48.54      2.70 o 
 -11   3  11       34.60       35.70      3.51 o 
 -10   3  11       63.96       74.66      4.24 o 
  -9   3  11      346.01      325.76      8.03 o 
  -8   3  11       79.60       87.55      4.12 o 
  -7   3  11      960.62      974.36     14.91 o 
  -6   3  11      322.55      346.46      7.53 o 
  -5   3  11       15.09       16.75      1.77 o 
  -4   3  11       21.18       16.64      1.54 o 
  -3   3  11       78.73       70.80      2.20 o 
  -2   3  11     1424.76     1390.74     11.40 o 
  -1   3  11      783.06      743.64      6.96 o 
   0   3  11        5.54        1.92      1.01 o 
   1   3  11      440.92      440.71      5.90 o 
   2   3  11      165.41      167.59      2.89 o 
   3   3  11      339.63      337.46      4.65 o 
   4   3  11        0.23        1.27      0.77 o 
   5   3  11      203.50      201.67      4.74 o 
   6   3  11       12.22        9.59      1.81 o 
   7   3  11      219.83      230.13      4.29 o 
   8   3  11        1.34        0.40      1.54 o 
   9   3  11      143.49      156.46      3.90 o 
  10   3  11      125.59      152.19      4.03 o 
  11   3  11      105.17      114.48      4.09 o 
 -11   4  11        4.24        5.87      2.72 o 
 -10   4  11        0.28       -1.07      3.89 o 
  -9   4  11      156.67      170.87      6.00 o 
  -8   4  11      216.76      230.65      6.60 o 
  -7   4  11      320.36      284.90      7.13 o 
  -6   4  11       41.67       30.43      2.70 o 
  -5   4  11     2695.98     2582.25     26.26 o 
  -4   4  11      803.50      758.90     10.00 o 
  -3   4  11      529.45      527.37      6.95 o 
  -2   4  11      586.05      578.35      6.60 o 
  -1   4  11        4.09        7.49      0.99 o 
   0   4  11        7.82        5.53      1.02 o 
   1   4  11       98.42      106.27      2.67 o 
   2   4  11       58.96       63.75      2.00 o 
   3   4  11       83.27       87.09      2.37 o 
   4   4  11      478.44      474.08      8.81 o 
   5   4  11      396.14      384.08      6.54 o 
   6   4  11      167.01      169.45      4.04 o 
   7   4  11       21.49       21.22      2.38 o 
   8   4  11        1.48        3.36      1.37 o 
   9   4  11      178.95      188.51      4.15 o 
  10   4  11        4.64        4.41      1.98 o 
  11   4  11      110.88      114.28      4.62 o 
 -10   5  11        4.94        3.56      2.14 o 
  -9   5  11        0.55        2.02      1.95 o 
  -8   5  11       25.49       27.92      2.95 o 
  -7   5  11        6.69        3.86      1.77 o 
  -6   5  11       54.76       56.30      3.37 o 
  -5   5  11        3.55        4.92      1.67 o 
  -4   5  11       64.74       64.43      2.49 o 
  -3   5  11       16.00       21.76      2.67 o 
  -2   5  11     1073.05     1091.04     10.63 o 
  -1   5  11       34.41       28.65      1.63 o 
   0   5  11      924.02      863.63      9.80 o 
   1   5  11        4.21        5.62      1.10 o 
   2   5  11      943.97      933.28     10.59 o 
   3   5  11      687.65      650.33      9.36 o 
   4   5  11       11.66        9.87      1.63 o 
   5   5  11      497.05      458.56     12.62 o 
   6   5  11      206.12      197.75      4.99 o 
   7   5  11      149.69      140.64      5.40 o 
   8   5  11      114.91      111.42      4.38 o 
   9   5  11       32.85       32.85      2.97 o 
  10   5  11        5.00        6.58      2.24 o 
 -10   6  11        5.34        4.13      2.29 o 
  -9   6  11        4.75        8.74      2.39 o 
  -8   6  11       10.87        8.06      2.23 o 
  -7   6  11       38.54       36.27      5.88 o 
  -6   6  11      209.26      227.88      6.41 o 
  -5   6  11      149.39      161.97      4.49 o 
  -4   6  11       56.82       52.85      2.46 o 
  -3   6  11       36.13       43.03      1.92 o 
  -2   6  11       43.78       32.73      1.76 o 
  -1   6  11       79.89       88.37      2.77 o 
   0   6  11      349.28      314.85      4.82 o 
   1   6  11      718.48      720.48     17.85 o 
   2   6  11        9.13        7.21      1.35 o 
   3   6  11        0.21        0.51      1.10 o 
   4   6  11     1447.06     1375.09     16.93 o 
   5   6  11       74.38       80.10      6.95 o 
   6   6  11      136.33      127.66      5.05 o 
   7   6  11       19.46       25.96      3.57 o 
   8   6  11      459.58      460.52      8.89 o 
   9   6  11       79.91       87.53      4.45 o 
  -9   7  11       37.61       34.08      3.48 o 
  -8   7  11       18.53       20.35      2.85 o 
  -7   7  11       15.81       16.22      2.57 o 
  -6   7  11       96.83       99.79      4.49 o 
  -5   7  11       20.65       24.44      2.20 o 
  -4   7  11      851.14      800.03      9.99 o 
  -3   7  11       59.69       56.42      2.65 o 
  -2   7  11       41.45       37.78      1.92 o 
  -1   7  11        1.95        0.10      1.16 o 
   0   7  11      633.69      586.05      9.08 o 
   1   7  11      321.89      252.82     19.23 o 
   2   7  11       67.94       66.92      4.63 o 
   3   7  11      322.32      297.01      7.63 o 
   4   7  11      201.99      198.19      9.00 o 
   5   7  11      135.97      125.74      5.30 o 
   6   7  11       16.39       19.30      2.52 o 
   7   7  11        4.85        7.84      2.25 o 
   8   7  11        0.09        1.25      1.95 o 
   9   7  11       58.23       65.54      3.63 o 
  -8   8  11      136.68      179.79     12.78 o 
  -7   8  11       91.90      107.25      9.71 o 
  -6   8  11       14.79        8.97      2.27 o 
  -5   8  11      576.46      572.26     14.10 o 
  -4   8  11       41.09       44.83      3.49 o 
  -3   8  11      179.40      204.57      6.30 o 
  -2   8  11        3.82        0.53      1.43 o 
  -1   8  11       99.87       97.43      3.76 o 
   0   8  11       34.00       22.70      2.27 o 
   1   8  11      144.62      132.68      5.10 o 
   2   8  11      180.52      167.14      5.77 o 
   3   8  11       11.92       16.08      2.65 o 
   4   8  11      493.36      471.63     10.27 o 
   5   8  11       51.73       47.84      3.85 o 
   6   8  11      108.72      112.35      5.47 o 
   7   8  11        2.76       -0.66      2.69 o 
   8   8  11       63.92       67.04      6.04 o 
  -6   9  11      130.50      116.41      6.88 o 
  -5   9  11      215.91      206.89      6.89 o 
  -4   9  11       38.79       37.10      3.44 o 
  -3   9  11      258.31      240.22     11.29 o 
  -2   9  11       60.58       66.15      3.43 o 
  -1   9  11       27.14       33.16      3.14 o 
   0   9  11        0.04       -0.03      1.81 o 
   1   9  11        1.17        2.20      1.91 o 
   2   9  11        5.50        9.89      3.28 o 
   3   9  11       51.56       51.80      6.96 o 
   4   9  11       75.59       74.15      5.91 o 
   5   9  11        1.30       -1.37      2.60 o 
   6   9  11       71.54       69.01      8.53 o 
  -4  10  11        0.13       -2.10      2.10 o 
  -3  10  11        0.02        2.83      2.95 o 
  -2  10  11        7.36       11.06      2.53 o 
  -1  10  11       48.90       43.72      4.74 o 
   0  10  11       13.92       17.31      3.76 o 
   1  10  11       46.30       47.12      5.00 o 
   2  10  11        7.78        9.19      3.99 o 
   3  10  11       11.91       13.80      4.03 o 
   4  10  11        2.59        1.25      2.99 o 
 -10   0  12      103.85      113.81      8.83 o 
  -8   0  12      202.50      191.08      5.41 o 
  -6   0  12     1713.48     1731.31     21.50 o 
  -4   0  12     1523.42     1532.16     18.15 o 
  -2   0  12      346.47      318.75      9.94 o 
   0   0  12        0.93        0.44      0.90 o 
   2   0  12      817.34      808.94     10.04 o 
   4   0  12       19.30       24.52      2.15 o 
   6   0  12      131.30      104.18      5.15 o 
   8   0  12        8.55        5.26      2.88 o 
  10   0  12       25.21       23.11      3.20 o 
 -11   1  12       42.85       44.84      3.79 o 
 -10   1  12      245.15      242.29      7.12 o 
  -9   1  12       39.14       35.53      2.50 o 
  -8   1  12        7.01        6.56      1.64 o 
  -7   1  12        9.81       13.63      2.13 o 
  -6   1  12        0.72        0.90      0.83 o 
  -5   1  12        1.39        0.90      0.79 o 
  -4   1  12      844.55      846.02      7.85 o 
  -3   1  12     1342.46     1350.21     10.58 o 
  -2   1  12      217.61      282.00      3.73 o 
  -1   1  12      321.76      307.19      3.98 o 
   0   1  12      261.52      282.17      4.30 o 
   1   1  12       67.11       52.99      1.61 o 
   2   1  12      879.10      882.21      7.55 o 
   3   1  12      729.53      710.75      7.55 o 
   4   1  12        2.39        1.12      0.99 o 
   5   1  12      517.66      504.85      6.42 o 
   6   1  12      642.81      636.87      7.72 o 
   7   1  12       50.32       50.46      2.31 o 
   8   1  12      127.90      130.91      3.57 o 
   9   1  12       13.70       13.08      1.77 o 
  10   1  12      273.15      289.79      5.62 o 
  11   1  12       27.74       34.47      2.49 o 
 -11   2  12      224.80      238.85      6.21 o 
 -10   2  12       68.59       61.87      3.33 o 
  -9   2  12       23.03       25.74      2.36 o 
  -8   2  12       10.65        8.71      1.96 o 
  -7   2  12       12.78       10.47      3.86 o 
  -6   2  12     1397.85     1349.82     18.44 o 
  -5   2  12      680.12      641.83     10.63 o 
  -4   2  12       44.57       55.38      3.43 o 
  -3   2  12        2.39        2.96      0.85 o 
  -2   2  12      118.74      117.49      2.43 o 
  -1   2  12      532.47      519.62      5.97 o 
   0   2  12        0.73        0.62      0.53 o 
   1   2  12      349.42      330.19      3.98 o 
   2   2  12      154.49      163.41      3.16 o 
   3   2  12     3049.46     2893.55     20.04 o 
   4   2  12      448.56      388.57      4.82 o 
   5   2  12      210.98      218.07      3.95 o 
   6   2  12      970.02      908.06     10.76 o 
   7   2  12       25.08       30.52      1.94 o 
   8   2  12       32.32       35.69      2.15 o 
   9   2  12       34.23       35.39      2.27 o 
  10   2  12       14.64        8.30      1.73 o 
  11   2  12       23.19       26.03      2.30 o 
 -11   3  12      231.50      249.09      7.58 o 
 -10   3  12       16.82       18.39      2.84 o 
  -9   3  12       10.07       10.37      2.30 o 
  -8   3  12       35.98       35.85      3.82 o 
  -7   3  12       46.70       49.14      3.17 o 
  -6   3  12       20.79       18.66      3.18 o 
  -5   3  12       81.33       65.14      3.37 o 
  -4   3  12     1252.46     1246.44     15.91 o 
  -3   3  12       47.42       56.15      3.20 o 
  -2   3  12      160.96      152.93      2.57 o 
  -1   3  12      123.19      112.77      2.36 o 
   0   3  12      477.14      454.85      5.61 o 
   1   3  12       10.32       13.39      1.21 o 
   2   3  12       15.58       13.79      1.17 o 
   3   3  12     1030.52     1008.31      9.97 o 
   4   3  12      442.36      442.33      5.11 o 
   5   3  12      145.98      153.59      3.87 o 
   6   3  12        0.34       -0.11      1.03 o 
   7   3  12       52.46       55.37      2.32 o 
   8   3  12      324.23      304.94      5.31 o 
   9   3  12      105.59      110.57      3.41 o 
  10   3  12      128.95      128.42      3.86 o 
  11   3  12        4.27        3.76      1.66 o 
 -11   4  12       66.47       73.32      5.66 o 
 -10   4  12      264.70      268.57      7.85 o 
  -9   4  12        0.28        1.37      1.99 o 
  -8   4  12      226.62      208.85      6.44 o 
  -7   4  12       56.49       48.29      3.32 o 
  -6   4  12       63.31       79.37      3.88 o 
  -5   4  12      816.80      797.26     12.87 o 
  -4   4  12      112.15      130.40      3.71 o 
  -3   4  12      399.72      351.67      4.95 o 
  -2   4  12      836.61      779.55     13.98 o 
  -1   4  12      417.29      418.21      6.00 o 
   0   4  12       15.23       16.22      1.38 o 
   1   4  12     1892.65     1831.98     14.74 o 
   2   4  12        2.08        2.59      0.87 o 
   3   4  12      507.55      531.34      8.27 o 
   4   4  12      521.04      506.28      8.18 o 
   5   4  12      106.75       95.92      4.13 o 
   6   4  12      458.94      470.02      7.22 o 
   7   4  12       85.00       76.78      3.04 o 
   8   4  12       17.17       20.26      2.08 o 
   9   4  12       22.71       23.42      1.91 o 
  10   4  12      209.80      199.16      6.12 o 
 -10   5  12       58.18       59.23      4.21 o 
  -9   5  12      542.36      590.95     11.99 o 
  -8   5  12       18.70       23.55      2.84 o 
  -7   5  12        3.86        4.99      2.00 o 
  -6   5  12        9.02        9.64      2.08 o 
  -5   5  12       44.14       38.62      2.55 o 
  -4   5  12       97.15       80.07      3.79 o 
  -3   5  12       50.05       47.71      1.99 o 
  -2   5  12      117.42      115.75      2.87 o 
  -1   5  12      120.35      113.04      2.88 o 
   0   5  12       19.76       28.49      1.70 o 
   1   5  12      132.06      131.57      3.16 o 
   2   5  12       10.66        7.31      1.38 o 
   3   5  12      192.30      186.21      4.61 o 
   4   5  12        7.96        7.71      1.88 o 
   5   5  12      231.19      243.57      5.55 o 
   6   5  12        8.71        8.54      1.58 o 
   7   5  12        0.13        1.78      1.35 o 
   8   5  12       51.62       55.73      3.96 o 
   9   5  12       50.76       63.25      3.78 o 
  10   5  12       36.88       40.80      3.41 o 
  -9   6  12       20.15       22.70      3.08 o 
  -8   6  12       41.81       34.68      3.31 o 
  -7   6  12       22.77       23.56      2.84 o 
  -6   6  12        2.67        0.43      1.69 o 
  -5   6  12       83.06       85.34      3.52 o 
  -4   6  12      104.74       82.50      3.77 o 
  -3   6  12        3.91        2.74      1.24 o 
  -2   6  12      197.03      196.35      3.85 o 
  -1   6  12       83.83       73.61      2.89 o 
   0   6  12       61.56       60.73      2.53 o 
   1   6  12      439.16      431.27      7.20 o 
   2   6  12      332.31      321.33      7.07 o 
   3   6  12      184.63      181.61      4.22 o 
   4   6  12      786.76      796.51     14.75 o 
   5   6  12      124.90      132.10      5.38 o 
   6   6  12       69.17       71.98      4.78 o 
   7   6  12        4.57        3.35      1.59 o 
   8   6  12       31.11       32.56      2.99 o 
   9   6  12       56.34       62.22      4.41 o 
  -8   7  12      294.39      303.25      8.27 o 
  -7   7  12        7.15        3.73      2.06 o 
  -6   7  12       44.67       39.04      3.24 o 
  -5   7  12      213.00      229.48      5.56 o 
  -4   7  12       75.53       70.29      2.89 o 
  -3   7  12       18.35       15.38      1.75 o 
  -2   7  12       28.81       29.07      1.89 o 
  -1   7  12       94.97      101.02      2.97 o 
   0   7  12      161.20      155.93      5.30 o 
   1   7  12        0.03        2.95      1.87 o 
   2   7  12      110.95      121.64      6.06 o 
   3   7  12        0.88        0.45      1.86 o 
   4   7  12      387.53      372.33      8.88 o 
   5   7  12       23.61       24.38      2.65 o 
   6   7  12      194.41      193.67      6.70 o 
   7   7  12       29.23       38.93      3.25 o 
   8   7  12        2.55        1.82      2.06 o 
  -7   8  12        5.97        9.20      3.18 o 
  -6   8  12       31.88       26.95      3.98 o 
  -5   8  12      468.36      514.35     11.78 o 
  -4   8  12       24.25       30.35      3.17 o 
  -3   8  12       14.42       14.10      2.57 o 
  -2   8  12       13.73       14.40      2.09 o 
  -1   8  12      104.80      104.49      3.97 o 
   0   8  12       21.55       11.46      2.30 o 
   1   8  12        0.21        0.01      1.75 o 
   2   8  12        1.99        3.91      2.05 o 
   3   8  12      259.89      264.70      7.60 o 
   4   8  12      761.03      744.78     13.71 o 
   5   8  12      457.25      435.42     15.34 o 
   6   8  12      183.91      191.00      6.96 o 
   7   8  12        0.10        1.49      2.41 o 
  -6   9  12       16.37       21.23      3.96 o 
  -5   9  12      197.96      171.25      6.43 o 
  -4   9  12       12.31       17.13      2.86 o 
  -3   9  12       73.49       85.36      4.63 o 
  -2   9  12      180.98      225.05      5.95 o 
  -1   9  12        3.44        2.78      1.96 o 
   0   9  12       85.03       73.55      4.29 o 
   1   9  12        0.15        0.83      2.04 o 
   2   9  12       18.78       12.58      2.63 o 
   3   9  12       33.71       36.50      3.60 o 
   4   9  12        2.13        4.77      3.13 o 
   5   9  12        0.45       -1.25      2.68 o 
  -3  10  12       90.19      110.91      5.51 o 
  -2  10  12      149.59      181.20      8.06 o 
  -1  10  12       53.46       61.42      4.23 o 
   0  10  12        3.23        1.19      2.78 o 
   1  10  12       77.94       84.45      6.29 o 
   2  10  12        0.02        0.20      2.73 o 
   3  10  12       14.64       10.63      3.64 o 
 -11   0  13      242.91      241.40     13.36 o 
  -9   0  13     1602.09     1571.63     27.43 o 
  -7   0  13     2693.50     2679.39     31.66 o 
  -5   0  13      160.37      128.46      4.60 o 
  -3   0  13      619.24      714.68     10.21 o 
  -1   0  13        1.28        2.86      1.04 o 
   1   0  13       61.56       40.12      3.79 o 
   3   0  13      458.51      446.19      7.04 o 
   5   0  13       14.90       17.33      2.21 o 
   7   0  13       38.90       35.86      2.96 o 
   9   0  13        0.32        4.40      2.03 o 
  11   0  13      550.10      518.76     11.50 o 
 -11   1  13       16.39       19.06      3.06 o 
 -10   1  13        0.12       -0.88      1.49 o 
  -9   1  13        5.57        3.49      2.09 o 
  -8   1  13       33.48       45.02      2.41 o 
  -7   1  13      250.82      251.69      5.49 o 
  -6   1  13      112.16      109.22      3.52 o 
  -5   1  13      481.03      450.56      5.95 o 
  -4   1  13        0.67       -0.65      0.65 o 
  -3   1  13      342.44      302.11      3.60 o 
  -2   1  13       98.11      105.26      2.25 o 
  -1   1  13       83.04       73.74      2.44 o 
   0   1  13      207.73      190.32      3.23 o 
   1   1  13       42.08       47.24      1.52 o 
   2   1  13       43.30       34.09      1.39 o 
   3   1  13       38.12       37.22      1.49 o 
   4   1  13      101.82      100.87      2.51 o 
   5   1  13      102.85       92.03      3.62 o 
   6   1  13      454.70      425.17      6.14 o 
   7   1  13       15.81       18.13      1.71 o 
   8   1  13       54.15       55.94      2.61 o 
   9   1  13      203.16      221.01      4.83 o 
  10   1  13        7.52        9.03      1.75 o 
  11   1  13       81.74      103.87      3.77 o 
 -11   2  13        0.02        1.04      2.01 o 
 -10   2  13        3.40        2.90      1.79 o 
  -9   2  13      110.38      108.56      4.07 o 
  -8   2  13      103.31      118.61      4.58 o 
  -7   2  13       32.06       30.90      2.71 o 
  -6   2  13      940.42      904.55     13.97 o 
  -5   2  13       92.67       84.34      3.65 o 
  -4   2  13      167.32      149.91      6.53 o 
  -3   2  13      787.79      733.07      7.01 o 
  -2   2  13       30.01       41.11      3.63 o 
  -1   2  13      183.70      177.08      3.61 o 
   0   2  13        7.53        9.32      1.11 o 
   1   2  13      126.67      135.89      2.49 o 
   2   2  13     1483.62     1444.46     11.22 o 
   3   2  13      905.98      849.07      9.72 o 
   4   2  13      366.05      356.17      6.31 o 
   5   2  13       47.10       44.33      2.01 o 
   6   2  13       46.28       49.83      2.22 o 
   7   2  13       76.57       70.65      2.91 o 
   8   2  13      436.93      451.63      7.47 o 
   9   2  13       20.49       26.10      2.38 o 
  10   2  13      653.83      648.22      9.91 o 
 -11   3  13      139.20      146.60      8.83 o 
 -10   3  13       92.41      102.34      6.58 o 
  -9   3  13        2.76        0.32      1.85 o 
  -8   3  13       28.89       28.88      2.90 o 
  -7   3  13        3.09        2.61      1.58 o 
  -6   3  13       11.78        8.73      1.89 o 
  -5   3  13       12.18       13.77      2.11 o 
  -4   3  13      239.89      243.06      6.14 o 
  -3   3  13     1792.19     1758.27     16.18 o 
  -2   3  13     1448.73     1399.12     18.93 o 
  -1   3  13      560.29      524.84      5.77 o 
   0   3  13        0.15       -0.80      0.80 o 
   1   3  13     1143.10     1084.55     14.50 o 
   2   3  13     1081.72     1030.16      9.52 o 
   3   3  13      182.12      170.25      5.13 o 
   4   3  13      252.44      239.42      3.63 o 
   5   3  13       70.79       74.41      2.43 o 
   6   3  13      561.51      522.40      6.84 o 
   7   3  13        4.15        4.23      1.24 o 
   8   3  13      108.81      102.04      3.82 o 
   9   3  13       56.30       53.59      2.63 o 
  10   3  13       26.50       30.34      2.29 o 
 -10   4  13       99.25      103.21      5.15 o 
  -9   4  13       80.81       82.60      4.53 o 
  -8   4  13       42.24       42.29      3.33 o 
  -7   4  13      455.06      460.58      9.79 o 
  -6   4  13       15.56        8.90      2.09 o 
  -5   4  13       63.29       55.38      3.37 o 
  -4   4  13        7.09        4.62      1.70 o 
  -3   4  13       10.68       10.98      1.45 o 
  -2   4  13      899.73      859.00     10.70 o 
  -1   4  13      495.72      467.92      6.06 o 
   0   4  13      378.10      375.91      5.66 o 
   1   4  13      577.09      596.24      7.90 o 
   2   4  13       14.55       19.93      1.53 o 
   3   4  13      420.70      385.15      6.01 o 
   4   4  13       12.58       12.90      1.85 o 
   5   4  13     1004.43      948.68     11.34 o 
   6   4  13       26.27       33.87      3.36 o 
   7   4  13       12.95       17.75      1.96 o 
   8   4  13        0.00        0.02      1.35 o 
   9   4  13       16.64       15.38      2.05 o 
  10   4  13       51.40       65.75      4.14 o 
 -10   5  13      126.70      131.31      5.76 o 
  -9   5  13        3.04        0.29      1.96 o 
  -8   5  13       73.21       61.77      4.03 o 
  -7   5  13        1.15        0.21      3.60 o 
  -6   5  13      270.79      258.06      7.02 o 
  -5   5  13       14.92       18.50      2.13 o 
  -4   5  13       52.76       45.86      2.70 o 
  -3   5  13      624.90      559.53      8.15 o 
  -2   5  13       99.39       86.79      2.94 o 
  -1   5  13        0.15        0.88      1.07 o 
   0   5  13       34.62       25.92      1.70 o 
   1   5  13       51.36       49.30      2.18 o 
   2   5  13       26.58       28.35      2.02 o 
   3   5  13      289.22      296.75      5.53 o 
   4   5  13       26.66       27.68      3.15 o 
   5   5  13       65.10       73.01      4.51 o 
   6   5  13      189.85      197.06      4.67 o 
   7   5  13      105.32      109.13      4.08 o 
   8   5  13       63.12       64.94      3.08 o 
   9   5  13       77.01       83.21      5.93 o 
  -9   6  13       36.19       37.99      3.66 o 
  -8   6  13       32.41       31.60      3.27 o 
  -7   6  13        0.80        0.29      1.77 o 
  -6   6  13       11.15        6.72      1.84 o 
  -5   6  13       59.62       59.11      3.49 o 
  -4   6  13      193.41      201.32      5.21 o 
  -3   6  13        5.25        2.46      1.33 o 
  -2   6  13       92.01       92.03      2.83 o 
  -1   6  13       19.29       10.25      1.36 o 
   0   6  13       15.90       19.56      1.79 o 
   1   6  13      326.84      315.33      6.18 o 
   2   6  13       70.38       61.75      2.69 o 
   3   6  13       54.40       59.61      2.72 o 
   4   6  13      178.96      180.50      4.42 o 
   5   6  13       85.49       88.94      4.05 o 
   6   6  13        6.58        7.60      2.11 o 
   7   6  13       48.53       49.02      3.40 o 
   8   6  13      137.86      152.33      6.38 o 
   9   6  13      119.53      119.17      7.06 o 
  -8   7  13       99.36      101.50      5.16 o 
  -7   7  13      174.21      173.13      7.57 o 
  -6   7  13       10.03       10.47      2.38 o 
  -5   7  13      501.85      494.64     10.16 o 
  -4   7  13       32.15       26.21      2.12 o 
  -3   7  13       94.30      123.48      3.74 o 
  -2   7  13        4.64        6.99      1.35 o 
  -1   7  13        3.97        2.65      1.21 o 
   0   7  13        3.03        5.40      1.96 o 
   1   7  13      117.93      118.24     12.46 o 
   2   7  13        0.91        0.71      2.55 o 
   3   7  13        5.16        8.19      2.33 o 
   4   7  13      174.05      169.05      5.73 o 
   5   7  13       15.36       14.18      2.44 o 
   6   7  13      117.46      112.66      4.83 o 
   7   7  13      111.82      103.44      4.80 o 
   8   7  13       12.82       13.16      2.58 o 
  -7   8  13       31.41       23.32      3.00 o 
  -6   8  13      205.73      185.63      8.42 o 
  -5   8  13       11.65       19.85      3.61 o 
  -4   8  13       16.36       18.00      2.15 o 
  -3   8  13       16.52       17.02      2.72 o 
  -2   8  13       24.70       29.50      2.60 o 
  -1   8  13      115.92      110.68      4.20 o 
   0   8  13       93.51       85.44      4.44 o 
   1   8  13       23.35       20.82      2.94 o 
   2   8  13      244.21      244.73      7.27 o 
   3   8  13      326.11      321.63      8.47 o 
   4   8  13        0.37        0.94      2.14 o 
   5   8  13       17.01       18.64      3.23 o 
   6   8  13       69.38       64.82      4.62 o 
  -5   9  13       21.07       12.55      3.49 o 
  -4   9  13        5.51        3.70      2.39 o 
  -3   9  13      124.00      132.03      5.66 o 
  -2   9  13       12.56       19.69      2.99 o 
  -1   9  13        1.20        1.99      2.20 o 
   0   9  13       71.47       88.12      4.68 o 
   1   9  13        0.59        0.65      2.00 o 
   2   9  13        0.06       -1.79      1.79 o 
   3   9  13       69.69       64.99      5.17 o 
   4   9  13       42.69       44.72      6.08 o 
   5   9  13       37.05       32.62      5.01 o 
  -1  10  13        8.16        7.08      3.16 o 
   0  10  13      113.76      135.81      6.01 o 
   1  10  13       31.56       47.13      5.26 o 
 -10   0  14       75.30       71.11      7.56 o 
  -8   0  14        8.19        2.63      3.05 o 
  -6   0  14     2637.22     2560.14     36.32 o 
  -4   0  14      739.57      684.53     12.52 o 
  -2   0  14      401.37      406.64      7.14 o 
   0   0  14     1455.82     1418.08     15.69 o 
   2   0  14     1558.88     1511.74     19.36 o 
   4   0  14      646.18      647.36      9.37 o 
   6   0  14      147.23      165.40      5.38 o 
   8   0  14      159.12      138.06      5.39 o 
  10   0  14       76.54       75.11      5.09 o 
 -11   1  14      100.18      113.70      8.78 o 
 -10   1  14        0.12       -1.55      1.91 o 
  -9   1  14       45.01       45.14      2.84 o 
  -8   1  14      183.82      178.44      4.84 o 
  -7   1  14       57.86       50.79      2.74 o 
  -6   1  14      206.56      203.12      4.86 o 
  -5   1  14       33.87       21.44      1.91 o 
  -4   1  14       10.53        7.84      1.02 o 
  -3   1  14      182.81      199.01      3.20 o 
  -2   1  14     1121.19     1099.57     10.15 o 
  -1   1  14      159.10      170.92      3.05 o 
   0   1  14       58.48       61.10      1.83 o 
   1   1  14      127.32      121.31      2.41 o 
   2   1  14      527.97      493.30      5.33 o 
   3   1  14       18.53       17.81      1.25 o 
   4   1  14      293.52      298.29      7.10 o 
   5   1  14       15.20       12.77      1.45 o 
   6   1  14       30.20       19.53      1.70 o 
   7   1  14      630.83      609.04      8.01 o 
   8   1  14       60.70       61.11      2.72 o 
   9   1  14      121.95      120.86      4.39 o 
  10   1  14        9.33        5.55      1.66 o 
 -10   2  14        2.86        4.11      2.20 o 
  -9   2  14       66.35       66.13      3.40 o 
  -8   2  14      104.81      102.01      3.88 o 
  -7   2  14        6.55        5.04      2.39 o 
  -6   2  14      490.97      499.59      9.66 o 
  -5   2  14      105.65      122.26      5.72 o 
  -4   2  14      289.69      292.25      6.72 o 
  -3   2  14      198.49      191.87      5.85 o 
  -2   2  14      210.89      226.53      4.06 o 
  -1   2  14      171.66      158.32      3.22 o 
   0   2  14        6.57        8.68      1.12 o 
   1   2  14      688.69      707.27      8.15 o 
   2   2  14      108.12       97.98      2.21 o 
   3   2  14      838.18      845.10      7.75 o 
   4   2  14       57.11       58.77      2.02 o 
   5   2  14      106.42      126.10      3.17 o 
   6   2  14        6.23        6.46      1.29 o 
   7   2  14       52.59       51.43      4.14 o 
   8   2  14       18.56       21.22      1.92 o 
   9   2  14      462.56      472.62      9.12 o 
  10   2  14      117.34      117.63      5.33 o 
 -10   3  14      191.36      207.69      6.89 o 
  -9   3  14       16.28       20.81      2.78 o 
  -8   3  14      193.69      206.68      6.45 o 
  -7   3  14       44.48       37.60      3.08 o 
  -6   3  14        6.49        5.57      1.79 o 
  -5   3  14       69.24       64.12      3.57 o 
  -4   3  14      514.63      487.30      9.34 o 
  -3   3  14      310.36      304.40      5.73 o 
  -2   3  14        8.00        7.35      1.14 o 
  -1   3  14      273.06      288.11      4.57 o 
   0   3  14      281.30      278.87      5.67 o 
   1   3  14     1149.02     1086.57     12.61 o 
   2   3  14      414.97      412.76      5.81 o 
   3   3  14       18.28       17.83      1.55 o 
   4   3  14      225.29      237.25      4.35 o 
   5   3  14       90.93       99.85      3.35 o 
   6   3  14      226.57      207.64      5.51 o 
   7   3  14      182.93      189.23      5.02 o 
   8   3  14        3.58        5.96      1.43 o 
   9   3  14        7.73        8.90      2.20 o 
  10   3  14       39.95       46.88      3.78 o 
 -10   4  14        3.94        4.18      2.34 o 
  -9   4  14       19.12       21.96      3.02 o 
  -8   4  14      374.79      368.50      8.94 o 
  -7   4  14      141.46      142.13      5.40 o 
  -6   4  14        0.16        0.86      1.73 o 
  -5   4  14      359.76      338.44      7.88 o 
  -4   4  14      215.31      195.57      5.81 o 
  -3   4  14      473.82      465.32     12.51 o 
  -2   4  14        3.43        1.14      1.11 o 
  -1   4  14      194.08      192.61      3.80 o 
   0   4  14      316.49      341.56      5.23 o 
   1   4  14       32.79       33.23      1.89 o 
   2   4  14      726.62      721.42      8.72 o 
   3   4  14      167.71      161.06      4.22 o 
   4   4  14        3.30        4.73      1.58 o 
   5   4  14        1.84        2.50      1.38 o 
   6   4  14        4.11        1.55      1.44 o 
   7   4  14        2.92        1.77      1.42 o 
   8   4  14       71.74       78.01      3.38 o 
   9   4  14       29.78       35.48      2.70 o 
  -9   5  14       89.71       91.72      4.94 o 
  -8   5  14        2.41        4.28      2.16 o 
  -7   5  14       10.12       15.17      2.66 o 
  -6   5  14        1.64        1.93      3.03 o 
  -5   5  14       19.71       23.77      2.33 o 
  -4   5  14      284.03      258.52      6.33 o 
  -3   5  14        4.27        4.50      1.53 o 
  -2   5  14        9.37        2.85      1.16 o 
  -1   5  14     1351.60     1210.51     13.17 o 
   0   5  14        4.75        2.40      1.15 o 
   1   5  14        2.43        4.12      1.26 o 
   2   5  14        6.28        6.58      1.45 o 
   3   5  14       92.31       93.21      3.77 o 
   4   5  14      363.73      396.41     10.78 o 
   5   5  14       11.16       13.24      2.02 o 
   6   5  14       26.50       21.23      2.08 o 
   7   5  14       14.00       12.88      1.94 o 
   8   5  14        5.50        5.22      2.09 o 
   9   5  14      240.34      258.86      6.07 o 
  -8   6  14        1.32        1.12      2.29 o 
  -7   6  14        4.69        3.44      2.06 o 
  -6   6  14        2.83        6.47      2.18 o 
  -5   6  14       64.35       64.31      4.54 o 
  -4   6  14      169.59      177.50      5.07 o 
  -3   6  14       44.48       45.75      2.51 o 
  -2   6  14       18.94       12.02      1.52 o 
  -1   6  14       97.15       83.92      3.07 o 
   0   6  14       91.17       88.55      3.20 o 
   1   6  14       82.02       76.63      3.27 o 
   2   6  14        0.01       -0.44      1.25 o 
   3   6  14      130.82      127.60      3.86 o 
   4   6  14       49.07       51.38      3.16 o 
   5   6  14       21.08       21.32      2.13 o 
   6   6  14        2.42        1.64      1.46 o 
   7   6  14        1.12        4.15      2.48 o 
   8   6  14       22.29       24.32      2.94 o 
  -7   7  14       55.32       55.58      6.07 o 
  -6   7  14       21.65       21.10      3.13 o 
  -5   7  14       20.07       26.09      2.95 o 
  -4   7  14      113.50      132.84      4.46 o 
  -3   7  14       58.64       56.83      2.83 o 
  -2   7  14       71.41       71.40      2.68 o 
  -1   7  14      127.58      117.19      3.60 o 
   0   7  14      126.44      116.51      6.25 o 
   1   7  14        8.20        9.83      2.33 o 
   2   7  14      512.22      484.36     16.51 o 
   3   7  14        9.68        9.76      2.47 o 
   4   7  14       79.15       75.34      4.80 o 
   5   7  14       65.02       58.19      4.43 o 
   6   7  14       72.70       75.00      4.96 o 
   7   7  14       71.10       66.33      4.16 o 
  -6   8  14        9.92        6.42      3.89 o 
  -5   8  14        1.59        6.69      5.51 o 
  -4   8  14      222.24      248.77      9.18 o 
  -3   8  14       55.68       55.16      3.09 o 
  -2   8  14      113.90      120.05      5.30 o 
  -1   8  14       39.27       42.23      3.45 o 
   0   8  14        2.32        1.46      1.94 o 
   1   8  14       20.73       19.84      2.86 o 
   2   8  14       48.39       45.54      5.27 o 
   3   8  14       31.04       38.14      3.71 o 
   4   8  14      164.08      166.86      6.56 o 
   5   8  14        0.61       -2.08      2.16 o 
   6   8  14       17.47       23.97      3.53 o 
  -4   9  14       70.69       71.24      8.07 o 
  -3   9  14       46.64       64.78      4.39 o 
  -2   9  14       39.51       42.12      4.21 o 
  -1   9  14       31.98       38.54      3.60 o 
   0   9  14       29.13       30.48      3.38 o 
   1   9  14      116.10      129.90      8.16 o 
   2   9  14        9.81       10.25      2.70 o 
   3   9  14      138.70      138.93      6.01 o 
   4   9  14       27.21       26.79      4.57 o 
  -9   0  15       28.75       28.61      4.00 o 
  -7   0  15     1303.63     1362.00     33.79 o 
  -5   0  15       85.08       75.65      3.80 o 
  -3   0  15      469.02      409.99     10.74 o 
  -1   0  15      761.21      778.56     11.48 o 
   1   0  15     1348.80     1349.51     15.48 o 
   3   0  15     1634.60     1578.34     17.85 o 
   5   0  15      194.32      159.77      5.22 o 
   7   0  15      508.54      520.47     10.51 o 
   9   0  15       87.66       91.19      4.81 o 
 -10   1  15        2.38        0.50      4.52 o 
  -9   1  15       30.43       32.83      2.63 o 
  -8   1  15      148.87      143.21      4.45 o 
  -7   1  15        1.91        4.68      1.52 o 
  -6   1  15      113.68      107.50      3.69 o 
  -5   1  15       10.83        9.00      1.70 o 
  -4   1  15       68.97       81.27      3.41 o 
  -3   1  15     1971.28     1831.44     15.76 o 
  -2   1  15       77.67       73.24      2.09 o 
  -1   1  15      126.63      143.06      2.74 o 
   0   1  15      713.50      680.72      6.97 o 
   1   1  15     1137.32     1170.08     11.93 o 
   2   1  15       50.11       58.43      1.89 o 
   3   1  15      450.01      438.92      5.19 o 
   4   1  15      204.18      187.33      4.09 o 
   5   1  15        5.60        4.45      1.34 o 
   6   1  15      130.87      129.68      3.46 o 
   7   1  15       97.52       96.62      3.75 o 
   8   1  15       36.62       41.99      2.45 o 
   9   1  15        0.92        1.14      1.44 o 
  10   1  15       51.60       54.55      3.09 o 
 -10   2  15      582.02      630.76     12.52 o 
  -9   2  15       14.18        8.99      2.07 o 
  -8   2  15      292.92      309.09      6.74 o 
  -7   2  15      409.15      407.96      7.61 o 
  -6   2  15       70.99       62.99      3.95 o 
  -5   2  15       16.00       12.72      2.03 o 
  -4   2  15      144.93      140.58      6.72 o 
  -3   2  15        3.13        3.11      1.38 o 
  -2   2  15       91.15       98.34      2.79 o 
  -1   2  15       74.10       68.78      2.57 o 
   0   2  15       48.32       43.02      1.95 o 
   1   2  15       95.54      102.38      2.63 o 
   2   2  15      206.14      192.59      3.26 o 
   3   2  15        2.70        1.52      0.94 o 
   4   2  15     1193.76     1159.92     10.73 o 
   5   2  15        0.48        0.72      1.09 o 
   6   2  15      352.71      363.01      6.23 o 
   7   2  15        8.29       10.18      1.57 o 
   8   2  15        9.59       11.92      2.23 o 
   9   2  15       18.27       29.66      2.30 o 
  10   2  15        4.96        8.19      2.19 o 
 -10   3  15       17.08       19.44      4.79 o 
  -9   3  15       41.68       45.62      5.94 o 
  -8   3  15        8.62        8.58      2.27 o 
  -7   3  15       54.60       55.67      5.02 o 
  -6   3  15      100.95       87.34      4.20 o 
  -5   3  15       61.95       62.78      3.59 o 
  -4   3  15       32.29       30.97      2.72 o 
  -3   3  15       27.84       17.05      2.64 o 
  -2   3  15      447.92      418.72      5.72 o 
  -1   3  15       49.79       35.24      1.84 o 
   0   3  15       10.59       13.19      1.54 o 
   1   3  15      150.80      143.55      3.39 o 
   2   3  15      186.29      182.97      3.86 o 
   3   3  15       35.12       31.51      1.95 o 
   4   3  15       51.19       46.13      2.22 o 
   5   3  15      476.97      438.14      7.21 o 
   6   3  15      424.64      431.35      7.34 o 
   7   3  15       41.32       47.60      2.83 o 
   8   3  15       43.81       47.03      2.43 o 
   9   3  15      238.91      233.40      5.81 o 
  -9   4  15       12.53       17.69      3.64 o 
  -8   4  15      125.88      125.14      6.43 o 
  -7   4  15       30.82       29.33      3.10 o 
  -6   4  15        1.43        0.81      1.75 o 
  -5   4  15      186.72      198.94      7.80 o 
  -4   4  15       37.66       41.61      2.71 o 
  -3   4  15       11.62       12.85      1.92 o 
  -2   4  15      260.65      261.77      9.20 o 
  -1   4  15       77.96       76.29      2.60 o 
   0   4  15      944.74      914.79      9.97 o 
   1   4  15        0.78        1.38      1.33 o 
   2   4  15       29.93       29.68      1.90 o 
   3   4  15        6.51        6.34      1.45 o 
   4   4  15        0.04       -0.39      1.41 o 
   5   4  15        5.71        6.08      1.50 o 
   6   4  15       34.77       38.68      2.53 o 
   7   4  15      421.79      459.85      7.88 o 
   8   4  15       26.05       28.08      2.51 o 
   9   4  15       27.44       31.30      2.68 o 
  -8   5  15      287.45      296.12      8.32 o 
  -7   5  15        3.65        5.35      2.18 o 
  -6   5  15        4.24        5.72      1.88 o 
  -5   5  15      194.49      177.04      5.20 o 
  -4   5  15      221.80      230.83      7.71 o 
  -3   5  15       12.91       17.99      2.12 o 
  -2   5  15        5.32        4.91      1.53 o 
  -1   5  15      331.28      298.33      5.50 o 
   0   5  15      585.45      563.77      7.43 o 
   1   5  15      134.73      130.40      3.49 o 
   2   5  15      349.18      340.66      6.26 o 
   3   5  15      203.72      199.68      4.78 o 
   4   5  15        0.05        0.52      1.54 o 
   5   5  15       88.63       86.39      3.47 o 
   6   5  15       40.45       43.87      2.69 o 
   7   5  15      141.38      151.77      4.55 o 
   8   5  15      361.78      372.36      8.48 o 
  -8   6  15      272.52      290.28      8.49 o 
  -7   6  15        3.11        3.37      2.12 o 
  -6   6  15        9.19       10.55      2.42 o 
  -5   6  15        1.69        1.95      1.70 o 
  -4   6  15      226.13      253.15      6.44 o 
  -3   6  15       67.25       73.76      3.09 o 
  -2   6  15      151.16      154.84      5.85 o 
  -1   6  15        8.86        9.54      1.63 o 
   0   6  15      207.14      202.59      4.66 o 
   1   6  15       47.07       40.82      2.44 o 
   2   6  15      396.22      383.48      6.72 o 
   3   6  15       77.04       79.20      3.27 o 
   4   6  15      105.11      119.52      3.97 o 
   5   6  15       32.20       36.73      2.59 o 
   6   6  15        2.72        4.67      1.72 o 
   7   6  15        9.18       14.28      2.91 o 
  -7   7  15       41.46       33.42      3.51 o 
  -6   7  15        1.37        1.73      2.10 o 
  -5   7  15       95.05      109.48      5.00 o 
  -4   7  15       16.45       19.59      4.32 o 
  -3   7  15        2.93        7.01      1.72 o 
  -2   7  15       19.52       22.45      2.33 o 
  -1   7  15       85.75       98.47      3.78 o 
   0   7  15       14.34       10.05      1.82 o 
   1   7  15        7.78        7.15      1.77 o 
   2   7  15       52.66       51.20      3.30 o 
   3   7  15       13.11       10.40      2.61 o 
   4   7  15      507.41      520.52     10.01 o 
   5   7  15      986.50     1012.31     15.22 o 
   6   7  15        0.21        1.79      2.01 o 
  -5   8  15       10.92        8.60      2.33 o 
  -4   8  15        3.20       -2.65      2.65 o 
  -3   8  15        9.67        6.60      2.41 o 
  -2   8  15       50.23       58.41      3.57 o 
  -1   8  15        1.76       -0.48      1.87 o 
   0   8  15       64.94       60.26      4.00 o 
   1   8  15       27.64       35.72      3.49 o 
   2   8  15       67.32       62.62      5.88 o 
   3   8  15       40.45       37.12      3.64 o 
   4   8  15       25.46       19.79      3.19 o 
   5   8  15      157.17      174.47      9.75 o 
  -2   9  15        0.01       -1.15      2.61 o 
  -1   9  15        0.38        1.83      4.14 o 
   0   9  15        0.11       -0.14      2.14 o 
   1   9  15       13.94       18.20      3.14 o 
   2   9  15        4.59        6.65      2.76 o 
 -10   0  16        0.07       -2.90      3.78 o 
  -8   0  16      160.29      185.09     10.76 o 
  -6   0  16       63.16       68.76      6.47 o 
  -4   0  16      287.71      321.71      7.86 o 
  -2   0  16      197.48      176.35      6.14 o 
   0   0  16      320.68      310.28      5.85 o 
   2   0  16     3031.40     2971.70     30.01 o 
   4   0  16      603.68      593.81     13.12 o 
   6   0  16        0.01        0.01      1.69 o 
   8   0  16       92.25       93.35      4.71 o 
  -9   1  16       75.22       79.65      3.66 o 
  -8   1  16      188.78      183.20      6.73 o 
  -7   1  16        4.16        2.88      1.93 o 
  -6   1  16        8.81       10.47      2.68 o 
  -5   1  16      826.79      800.45     12.93 o 
  -4   1  16       82.81       96.17      3.83 o 
  -3   1  16      263.35      240.63      5.98 o 
  -2   1  16       68.27       62.34      2.07 o 
  -1   1  16       43.38       48.56      1.78 o 
   0   1  16      768.14      698.60      6.82 o 
   1   1  16       59.87       54.27      1.84 o 
   2   1  16      162.11      146.66      2.93 o 
   3   1  16      185.21      185.24      3.33 o 
   4   1  16      526.09      527.44      6.46 o 
   5   1  16      236.59      221.92      4.41 o 
   6   1  16      174.37      172.08      4.44 o 
   7   1  16       65.58       61.24      2.99 o 
   8   1  16        5.25        3.81      1.48 o 
   9   1  16       74.39       89.70      3.43 o 
  -9   2  16       11.42       12.97      2.70 o 
  -8   2  16       43.00       45.96      3.47 o 
  -7   2  16      368.55      409.10      7.84 o 
  -6   2  16       13.17       13.74      1.90 o 
  -5   2  16        0.00       -1.53      1.53 o 
  -4   2  16       21.03       19.92      4.37 o 
  -3   2  16     1045.14     1010.01     14.66 o 
  -2   2  16       79.34       79.71      2.79 o 
  -1   2  16       49.47       57.82      2.49 o 
   0   2  16        7.22        8.82      1.43 o 
   1   2  16      674.14      698.91      7.66 o 
   2   2  16     1127.56     1126.13     10.73 o 
   3   2  16      164.87      151.52      3.38 o 
   4   2  16      621.86      608.88      8.53 o 
   5   2  16       39.32       34.52      2.01 o 
   6   2  16        1.67       -0.51      1.13 o 
   7   2  16       29.07       33.00      2.15 o 
   8   2  16       33.81       37.30      2.38 o 
   9   2  16        1.33        3.18      1.53 o 
  -9   3  16        0.45        0.23      2.00 o 
  -8   3  16       11.53        7.64      2.34 o 
  -7   3  16       26.30       24.45      2.84 o 
  -6   3  16        7.59        6.58      3.77 o 
  -5   3  16       17.21       15.05      2.37 o 
  -4   3  16      407.99      411.95     18.24 o 
  -3   3  16        1.23       -0.63      1.21 o 
  -2   3  16     1372.87     1260.80     14.55 o 
  -1   3  16       56.28       53.43      2.24 o 
   0   3  16        6.65        4.19      1.32 o 
   1   3  16      282.08      259.12      4.71 o 
   2   3  16      159.10      148.60      3.62 o 
   3   3  16        0.27        2.02      1.10 o 
   4   3  16      232.05      228.15      4.52 o 
   5   3  16      370.07      349.53      6.51 o 
   6   3  16       63.80       59.35      3.02 o 
   7   3  16        4.66        6.53      1.76 o 
   8   3  16       30.65       37.58      3.24 o 
   9   3  16      120.99      131.45      5.34 o 
  -8   4  16       17.29       16.30      4.65 o 
  -7   4  16        1.39        0.83      3.12 o 
  -6   4  16        8.49        5.16      3.86 o 
  -5   4  16       50.76       58.63      5.79 o 
  -4   4  16       52.98       51.34      3.01 o 
  -3   4  16       74.99       68.78      6.27 o 
  -2   4  16        1.11       -0.14      1.37 o 
  -1   4  16       73.86       74.78      2.67 o 
   0   4  16      369.73      374.58      5.85 o 
   1   4  16      215.62      197.79      3.87 o 
   2   4  16      250.73      263.40      4.88 o 
   3   4  16      211.21      209.15      5.50 o 
   4   4  16       80.31       71.36      3.10 o 
   5   4  16       43.04       41.92      2.64 o 
   6   4  16        1.28        2.64      1.56 o 
   7   4  16       17.55       12.46      2.04 o 
   8   4  16        8.33        3.83      1.74 o 
  -8   5  16       91.85       87.14      4.89 o 
  -7   5  16        4.78        2.86      2.35 o 
  -6   5  16       10.77       10.46      2.07 o 
  -5   5  16      634.33      625.53     11.54 o 
  -4   5  16       94.69       94.87      4.01 o 
  -3   5  16        0.67        0.29      2.82 o 
  -2   5  16      167.69      149.29      5.85 o 
  -1   5  16      217.37      196.82      4.57 o 
   0   5  16       23.04       23.09      1.89 o 
   1   5  16       40.62       43.03      2.34 o 
   2   5  16        2.99        1.48      1.44 o 
   3   5  16      269.94      266.94      5.70 o 
   4   5  16       99.05      109.19      4.23 o 
   5   5  16      831.49      819.99     12.48 o 
   6   5  16        7.69        7.53      1.85 o 
   7   5  16      123.27      136.73      4.46 o 
  -7   6  16       11.36       10.92      2.70 o 
  -6   6  16        1.78        5.09      2.18 o 
  -5   6  16       49.58       52.62      3.33 o 
  -4   6  16        0.21       -0.79      1.58 o 
  -3   6  16        6.18        6.79      1.90 o 
  -2   6  16        0.78        0.63      2.10 o 
  -1   6  16      272.34      300.31      6.49 o 
   0   6  16      136.85      138.23      4.02 o 
   1   6  16      205.15      204.43      4.89 o 
   2   6  16       53.29       52.58      2.83 o 
   3   6  16        6.42        6.15      1.74 o 
   4   6  16       56.97       69.57      3.92 o 
   5   6  16      211.87      206.96      6.34 o 
   6   6  16      151.74      144.42      5.90 o 
   7   6  16        2.75        2.77      4.33 o 
  -6   7  16        4.66        4.91      2.37 o 
  -5   7  16       34.52       36.92      3.49 o 
  -4   7  16        0.47        1.38      2.06 o 
  -3   7  16        0.05        1.92      1.69 o 
  -2   7  16       66.05       63.17      3.38 o 
  -1   7  16       11.43        7.37      1.67 o 
   0   7  16        0.06       -0.60      1.47 o 
   1   7  16       14.71       13.51      3.03 o 
   2   7  16       26.15       24.41      2.46 o 
   3   7  16       62.15       73.19      3.64 o 
   4   7  16       14.84       10.64      2.80 o 
   5   7  16      137.64      139.63      5.49 o 
  -4   8  16       90.69       90.42      5.62 o 
  -3   8  16      109.01      134.00      5.96 o 
  -2   8  16       62.35       74.97      3.69 o 
  -1   8  16       78.89       78.01      5.71 o 
   0   8  16       58.78       64.40      4.28 o 
   1   8  16      117.72      122.93      6.04 o 
   2   8  16        0.28        0.86      2.20 o 
   3   8  16       30.67       31.04      3.65 o 
  -9   0  17      134.83      139.07     10.13 o 
  -7   0  17      521.23      459.35     17.44 o 
  -5   0  17      202.81      186.68     10.21 o 
  -3   0  17      228.07      225.11      6.56 o 
  -1   0  17       13.33       18.19      3.20 o 
   1   0  17     4772.35     4640.40     44.44 o 
   3   0  17      635.44      612.17     10.31 o 
   5   0  17        0.29        2.68      1.74 o 
   7   0  17        8.30        3.67      2.05 o 
   9   0  17       59.17       53.50      6.67 o 
  -9   1  17      329.82      332.57     10.99 o 
  -8   1  17      144.51      147.01      6.86 o 
  -7   1  17      464.87      474.82     12.31 o 
  -6   1  17        1.94        1.23      1.89 o 
  -5   1  17      106.36      103.95      4.09 o 
  -4   1  17        0.40        0.96      1.42 o 
  -3   1  17        0.04        1.18      1.17 o 
  -2   1  17       53.60       41.89      2.11 o 
  -1   1  17      253.37      261.47      4.57 o 
   0   1  17       59.74       70.67      2.67 o 
   1   1  17      125.68      132.81      2.80 o 
   2   1  17       28.38       26.70      1.73 o 
   3   1  17       88.59       87.00      2.68 o 
   4   1  17       49.76       51.14      2.14 o 
   5   1  17      150.94      165.43      3.90 o 
   6   1  17       87.90       97.28      3.92 o 
   7   1  17      305.28      295.20      5.86 o 
   8   1  17       98.25      105.67      5.56 o 
  -9   2  17        4.55        5.84      2.26 o 
  -8   2  17      732.72      749.27     13.56 o 
  -7   2  17      163.15      152.31      5.53 o 
  -6   2  17       76.15       70.34      3.88 o 
  -5   2  17       36.71       44.46      3.47 o 
  -4   2  17       47.12       46.41      3.72 o 
  -3   2  17        0.95       -0.11      1.50 o 
  -2   2  17       51.60       50.80      2.72 o 
  -1   2  17      177.60      175.06      4.19 o 
   0   2  17      607.91      606.66      8.90 o 
   1   2  17      384.00      370.41      5.33 o 
   2   2  17       23.34       21.59      2.19 o 
   3   2  17        0.19        1.23      1.09 o 
   4   2  17        9.61        7.51      1.46 o 
   5   2  17        4.15        4.58      1.53 o 
   6   2  17       18.67       24.11      1.88 o 
   7   2  17        7.76        9.48      1.64 o 
   8   2  17        1.47        2.19      1.65 o 
  -8   3  17       72.52       71.94      4.41 o 
  -7   3  17       44.31       48.99      3.65 o 
  -6   3  17       48.25       61.00      3.84 o 
  -5   3  17      108.36      112.36      5.57 o 
  -4   3  17       13.05       10.19      4.83 o 
  -3   3  17       33.33       26.56      2.34 o 
  -2   3  17        7.44        4.62      1.52 o 
  -1   3  17      218.31      220.31      4.92 o 
   0   3  17      351.04      339.71      6.14 o 
   1   3  17      716.87      698.90      8.67 o 
   2   3  17        0.13       -0.98      0.98 o 
   3   3  17        0.02       -0.06      1.11 o 
   4   3  17      359.28      350.58      5.87 o 
   5   3  17      265.46      264.41      5.74 o 
   6   3  17        6.68        4.78      1.66 o 
   7   3  17      191.21      213.18      6.16 o 
   8   3  17       12.68       19.44      2.40 o 
  -8   4  17      171.99      200.17     10.41 o 
  -7   4  17       19.89       22.61      3.00 o 
  -6   4  17        0.26       -1.24      1.82 o 
  -5   4  17       50.98       61.41      3.42 o 
  -4   4  17        7.70       10.96      2.28 o 
  -3   4  17        4.65        5.22      1.90 o 
  -2   4  17       56.69       46.44      2.90 o 
  -1   4  17        3.75        2.96      1.33 o 
   0   4  17        3.27        1.95      1.49 o 
   1   4  17       10.85       11.08      1.49 o 
   2   4  17       93.40       92.82      3.15 o 
   3   4  17      731.96      727.26     10.01 o 
   4   4  17       17.40       15.90      2.05 o 
   5   4  17      233.85      238.35      6.17 o 
   6   4  17      183.42      197.90      5.19 o 
   7   4  17       41.65       42.21      2.94 o 
  -7   5  17       14.57       16.51      4.09 o 
  -6   5  17       64.69       60.87      3.59 o 
  -5   5  17        1.64        1.78      1.69 o 
  -4   5  17      172.87      197.01      6.39 o 
  -3   5  17       16.98       18.76      2.64 o 
  -2   5  17       94.35      109.94      4.77 o 
  -1   5  17       67.68       72.08      4.12 o 
   0   5  17        0.31        0.95      1.25 o 
   1   5  17       20.29       22.75      1.97 o 
   2   5  17       10.11        8.36      1.74 o 
   3   5  17      229.93      245.12      5.60 o 
   4   5  17      767.04      809.60     12.44 o 
   5   5  17      198.42      211.84      6.03 o 
   6   5  17       11.17       11.75      2.44 o 
   7   5  17        7.20       10.01      2.11 o 
  -6   6  17       12.44       14.65      2.50 o 
  -5   6  17        0.07       -1.62      1.62 o 
  -4   6  17       67.88       75.03      3.87 o 
  -3   6  17       46.42       42.61      3.43 o 
  -2   6  17        4.63        4.63      1.96 o 
  -1   6  17      128.36      135.82      4.30 o 
   0   6  17       27.26       29.10      2.35 o 
   1   6  17        1.68        1.95      1.60 o 
   2   6  17       11.40       15.12      2.06 o 
   3   6  17       17.15       13.81      2.05 o 
   4   6  17      175.08      183.44      5.10 o 
   5   6  17        6.15        6.06      2.25 o 
   6   6  17      291.70      301.69      6.67 o 
  -5   7  17        6.43        8.41      2.24 o 
  -4   7  17       23.87       25.94      2.73 o 
  -3   7  17      144.05      158.01      5.94 o 
  -2   7  17       26.51       27.42      3.06 o 
  -1   7  17        1.48       -0.72      1.61 o 
   0   7  17       18.94       19.80      2.37 o 
   1   7  17        1.15       -0.84      1.98 o 
   2   7  17        0.14        0.16      1.91 o 
   3   7  17        3.59        6.13      2.57 o 
   4   7  17      306.96      315.57      7.94 o 
  -2   8  17       78.02       82.40      4.52 o 
  -1   8  17        3.10        0.58      2.80 o 
   0   8  17       26.39       40.16      4.03 o 
   1   8  17       46.95       59.38      4.36 o 
   2   8  17       25.00       23.03      4.34 o 
  -8   0  18      346.23      382.23     16.64 o 
  -6   0  18      255.19      255.61     12.65 o 
  -4   0  18      890.60      833.05     24.12 o 
  -2   0  18      676.95      695.09     11.16 o 
   0   0  18      689.68      664.34     12.66 o 
   2   0  18      206.69      211.20      5.23 o 
   4   0  18       58.82       62.54      3.18 o 
   6   0  18      144.35      132.55      5.38 o 
   8   0  18      285.42      289.93     16.00 o 
  -8   1  18        0.90       -0.37      2.53 o 
  -7   1  18        2.34       -0.40      1.73 o 
  -6   1  18        0.89       -1.05      1.58 o 
  -5   1  18       11.44       12.54      2.09 o 
  -4   1  18        3.76        3.30      1.69 o 
  -3   1  18       96.37      110.31      3.68 o 
  -2   1  18        6.69        7.63      1.37 o 
  -1   1  18      109.98      108.06      3.09 o 
   0   1  18      135.08      133.51      3.23 o 
   1   1  18       20.58       21.83      1.68 o 
   2   1  18      140.63      160.16      3.97 o 
   3   1  18        0.17       -0.25      0.98 o 
   4   1  18        6.47        8.32      1.33 o 
   5   1  18       94.60       92.97      3.11 o 
   6   1  18        1.52        2.55      1.34 o 
   7   1  18       29.75       30.95      2.29 o 
   8   1  18      345.25      367.80      6.61 o 
  -8   2  18       33.96       38.36      4.00 o 
  -7   2  18      105.22      116.75      5.85 o 
  -6   2  18       21.42       30.36      2.85 o 
  -5   2  18      132.01      141.76      8.79 o 
  -4   2  18       20.41       19.03      2.41 o 
  -3   2  18       85.05       87.40      3.45 o 
  -2   2  18       41.59       39.58      2.34 o 
  -1   2  18       23.01       16.21      1.64 o 
   0   2  18      924.02      943.49      9.77 o 
   1   2  18      549.97      553.46      6.97 o 
   2   2  18      267.30      266.24      4.67 o 
   3   2  18       23.69       22.31      1.78 o 
   4   2  18      126.51      121.17      3.57 o 
   5   2  18       51.54       49.12      2.85 o 
   6   2  18        3.48        3.88      1.58 o 
   7   2  18      117.81      116.59      4.89 o 
   8   2  18       60.36       67.66      3.05 o 
  -8   3  18        0.17        0.85      2.56 o 
  -7   3  18       93.95       97.51      9.48 o 
  -6   3  18      393.73      419.95     11.42 o 
  -5   3  18       15.95       21.53      3.89 o 
  -4   3  18      162.44      163.64      5.69 o 
  -3   3  18       68.80       62.79      3.71 o 
  -2   3  18      150.92      147.53      4.58 o 
  -1   3  18      171.52      166.83      4.29 o 
   0   3  18       98.56      103.48      3.75 o 
   1   3  18       11.20       10.69      1.48 o 
   2   3  18        6.06        7.95      1.47 o 
   3   3  18      170.80      170.58      3.97 o 
   4   3  18       50.18       49.44      2.83 o 
   5   3  18       91.91       98.29      3.78 o 
   6   3  18      227.24      242.34      5.81 o 
   7   3  18       86.62       87.81      3.84 o 
  -7   4  18        0.23        2.17      2.05 o 
  -6   4  18       45.52       46.74      3.76 o 
  -5   4  18      285.45      286.38      7.85 o 
  -4   4  18      163.86      162.86      5.86 o 
  -3   4  18       23.62       17.03      2.58 o 
  -2   4  18       90.46       94.27      3.94 o 
  -1   4  18       92.48       79.04      3.19 o 
   0   4  18      402.70      376.24      6.16 o 
   1   4  18       23.56       25.05      1.91 o 
   2   4  18      213.77      221.37      4.77 o 
   3   4  18      552.26      557.63     11.38 o 
   4   4  18       82.19       75.25      3.38 o 
   5   4  18       54.12       52.29      3.07 o 
   6   4  18        6.24        5.38      2.45 o 
   7   4  18        5.30        6.64      1.95 o 
  -6   5  18        1.27       -0.24      2.14 o 
  -5   5  18      222.84      229.66      7.56 o 
  -4   5  18        9.67        6.57      2.17 o 
  -3   5  18       38.48       33.31      3.25 o 
  -2   5  18       45.07       44.38      3.54 o 
  -1   5  18       34.13       38.94      2.84 o 
   0   5  18        7.90        9.33      1.64 o 
   1   5  18       27.50       23.97      2.08 o 
   2   5  18       20.94       17.57      2.11 o 
   3   5  18        0.29        0.58      1.54 o 
   4   5  18      101.77       94.59      4.30 o 
   5   5  18       82.82       64.00      5.45 o 
   6   5  18      127.06      137.71      5.17 o 
  -5   6  18        0.29       -1.71      1.78 o 
  -4   6  18        2.67        2.52      2.05 o 
  -3   6  18        7.90        8.02      2.37 o 
  -2   6  18       41.35       40.33      3.88 o 
  -1   6  18      170.17      157.65      5.86 o 
   0   6  18        3.26        5.73      1.69 o 
   1   6  18       36.16       35.86      2.88 o 
   2   6  18        6.39        4.11      1.70 o 
   3   6  18       95.03       96.82      3.90 o 
   4   6  18       22.31       23.78      2.54 o 
   5   6  18       22.80       19.82      2.49 o 
  -3   7  18       57.98       60.51      4.18 o 
  -2   7  18       43.17       40.45      3.58 o 
  -1   7  18        3.16        3.52      1.92 o 
   0   7  18      329.40      363.50      7.74 o 
   1   7  18        6.08        9.05      2.20 o 
   2   7  18       23.17       29.93      2.80 o 
   3   7  18        8.83        5.01      1.93 o 
  -7   0  19        0.39       -1.47      3.61 o 
  -5   0  19       91.09       75.61      7.31 o 
  -3   0  19       19.83       15.38      4.37 o 
  -1   0  19      162.77      145.53      4.26 o 
   1   0  19       11.55       12.20      1.81 o 
   3   0  19      427.46      467.47      8.44 o 
   5   0  19      402.71      427.27      9.51 o 
   7   0  19      170.85      189.85     22.06 o 
  -7   1  19        2.14        1.17      2.63 o 
  -6   1  19      128.38      144.59      5.12 o 
  -5   1  19        0.56        1.14      1.60 o 
  -4   1  19       97.99       90.10      4.04 o 
  -3   1  19       88.26       84.27      4.32 o 
  -2   1  19      249.62      264.83      4.83 o 
  -1   1  19      295.99      275.90      4.68 o 
   0   1  19       43.77       42.01      2.11 o 
   1   1  19       86.41       77.53      2.66 o 
   2   1  19       77.48       69.21      2.60 o 
   3   1  19      128.27      128.35      3.05 o 
   4   1  19       60.32       60.66      3.96 o 
   5   1  19        3.15        2.90      1.35 o 
   6   1  19        9.65       12.91      2.15 o 
   7   1  19       18.10       17.05      2.03 o 
  -7   2  19        8.24       11.28      2.93 o 
  -6   2  19       92.40      102.37      9.94 o 
  -5   2  19        3.38        3.79      1.95 o 
  -4   2  19        1.71        3.25      2.22 o 
  -3   2  19       78.75       83.27      3.20 o 
  -2   2  19       34.29       40.67      2.49 o 
  -1   2  19      143.58      137.79      4.17 o 
   0   2  19      644.27      680.10      8.06 o 
   1   2  19       78.07       76.57      2.93 o 
   2   2  19      226.12      245.83      5.01 o 
   3   2  19      434.59      438.66      6.41 o 
   4   2  19      159.48      160.74      4.15 o 
   5   2  19        0.12        1.48      1.53 o 
   6   2  19      200.25      199.23      6.10 o 
   7   2  19      312.86      318.57      6.95 o 
  -7   3  19        3.41        4.04      2.69 o 
  -6   3  19      112.21      123.99      7.25 o 
  -5   3  19       20.86       20.20      3.30 o 
  -4   3  19      262.20      263.32     10.17 o 
  -3   3  19        7.89       11.72      2.11 o 
  -2   3  19      421.41      407.34     11.41 o 
  -1   3  19      147.45      145.38      4.16 o 
   0   3  19       36.59       35.44      1.93 o 
   1   3  19        5.64        3.49      1.39 o 
   2   3  19       39.11       37.03      2.16 o 
   3   3  19      116.63      138.04      3.64 o 
   4   3  19       68.57       70.94      3.35 o 
   5   3  19       29.96       29.07      2.54 o 
   6   3  19      233.61      245.31      6.01 o 
  -6   4  19      102.84      107.67      5.24 o 
  -5   4  19       57.56       59.15      4.03 o 
  -4   4  19        4.61        6.33      2.12 o 
  -3   4  19      106.06      119.07      5.21 o 
  -2   4  19      181.28      173.57      5.30 o 
  -1   4  19      233.92      241.99      5.47 o 
   0   4  19       49.91       52.37      2.60 o 
   1   4  19       32.78       32.62      2.11 o 
   2   4  19       61.75       52.89      3.57 o 
   3   4  19        1.60        3.67      1.78 o 
   4   4  19      100.97       99.51      3.91 o 
   5   4  19       99.40      105.60      4.09 o 
   6   4  19        0.05       -0.39      1.65 o 
  -5   5  19       28.97       19.42      2.87 o 
  -4   5  19        8.69       12.11      2.62 o 
  -3   5  19       11.58       13.09      2.58 o 
  -2   5  19       36.21       28.15      3.23 o 
  -1   5  19        0.00       -1.76      1.76 o 
   0   5  19       60.33       54.30      2.72 o 
   1   5  19        8.23       13.27      1.87 o 
   2   5  19       21.44       30.31      2.56 o 
   3   5  19        1.59        3.57      1.73 o 
   4   5  19      377.14      408.01      7.86 o 
   5   5  19        8.69       12.20      2.45 o 
  -3   6  19       10.92       11.70      2.71 o 
  -2   6  19       55.15       58.55      4.17 o 
  -1   6  19       71.15       84.60      4.70 o 
   0   6  19        0.17        1.55      1.82 o 
   1   6  19        3.78        4.23      1.76 o 
   2   6  19       33.67       36.67      2.74 o 
   3   6  19       23.52       28.39      2.63 o 
  -6   0  20      725.75      773.12     24.96 o 
  -4   0  20        9.52       10.80      4.41 o 
  -2   0  20      269.69      247.00      8.71 o 
   0   0  20       35.32       32.18      2.91 o 
   2   0  20      133.43      125.52      8.23 o 
   4   0  20       72.42       75.38      4.05 o 
   6   0  20       18.48       16.91      2.76 o 
  -6   1  20      262.95      277.97     12.48 o 
  -5   1  20       24.56       24.57      3.52 o 
  -4   1  20      208.69      209.56      6.10 o 
  -3   1  20       70.42       58.38      3.51 o 
  -2   1  20       26.83       24.41      2.10 o 
  -1   1  20        2.07        1.25      1.17 o 
   0   1  20      272.93      288.05      4.98 o 
   1   1  20      100.39      100.09      3.13 o 
   2   1  20      484.78      480.24      6.75 o 
   3   1  20       62.85       62.46      2.32 o 
   4   1  20       69.55       71.84      2.64 o 
   5   1  20      210.65      215.42      6.18 o 
   6   1  20       48.44       49.85      3.13 o 
  -6   2  20        0.94        1.09      2.24 o 
  -5   2  20      295.81      306.13     28.81 o 
  -4   2  20       19.07       22.51      2.72 o 
  -3   2  20        4.08        2.86      1.63 o 
  -2   2  20        5.65        3.25      1.48 o 
  -1   2  20       58.48       53.81      2.57 o 
   0   2  20      198.57      202.78      4.25 o 
   1   2  20      253.50      266.62      4.92 o 
   2   2  20       17.09       17.82      1.79 o 
   3   2  20      112.16      110.10      3.65 o 
   4   2  20        1.33        0.33      1.43 o 
   5   2  20        0.26        0.52      1.58 o 
   6   2  20        3.29        1.72      1.77 o 
  -6   3  20       36.99       28.59      3.83 o 
  -5   3  20        5.13        4.50      2.14 o 
  -4   3  20       37.17       35.99      3.43 o 
  -3   3  20       16.87        9.49      2.29 o 
  -2   3  20        0.24        2.25      1.68 o 
  -1   3  20        0.06        1.80      1.43 o 
   0   3  20       46.88       47.37      2.61 o 
   1   3  20      277.34      281.38      5.09 o 
   2   3  20        3.32        3.29      1.38 o 
   3   3  20      251.74      257.78      5.87 o 
   4   3  20       26.99       30.20      4.31 o 
   5   3  20       17.33       16.82      2.24 o 
  -5   4  20       50.86       56.07      4.89 o 
  -4   4  20        1.13        3.20      2.44 o 
  -3   4  20      138.70      141.33      5.64 o 
  -2   4  20        0.50        2.71      1.96 o 
  -1   4  20      374.15      384.42      8.15 o 
   0   4  20      369.57      385.94      6.59 o 
   1   4  20       10.98        9.59      1.70 o 
   2   4  20       14.83       13.43      2.08 o 
   3   4  20        3.85        5.75      2.00 o 
   4   4  20      148.76      146.91      4.89 o 
  -3   5  20      213.86      242.78      7.62 o 
  -2   5  20        0.85        2.98      2.05 o 
  -1   5  20      111.97      122.14      6.76 o 
   0   5  20       17.22       21.21      2.37 o 
   1   5  20       27.93       22.85      2.27 o 
   2   5  20       47.60       50.13      3.08 o 
   3   5  20      312.92      345.99      7.24 o 
  -5   0  21      100.80      104.48      8.99 o 
  -3   0  21      107.19      124.15      9.41 o 
  -1   0  21       97.63      108.37      7.25 o 
   1   0  21       60.97       75.35      3.51 o 
   3   0  21       35.85       44.93      3.93 o 
   5   0  21       15.42       20.60      2.88 o 
  -5   1  21      162.78      182.76      8.12 o 
  -4   1  21       14.47       11.83      3.15 o 
  -3   1  21      414.61      446.44     10.50 o 
  -2   1  21      124.00      130.30      6.33 o 
  -1   1  21      112.59      115.16      5.94 o 
   0   1  21      299.41      308.15      5.32 o 
   1   1  21       67.34       75.51      2.86 o 
   2   1  21      253.81      253.48      4.92 o 
   3   1  21      171.33      161.22      4.15 o 
   4   1  21       10.34        9.56      1.83 o 
   5   1  21      339.83      368.71     10.72 o 
  -5   2  21       44.68       40.29      4.01 o 
  -4   2  21       44.64       40.39      3.01 o 
  -3   2  21       14.87        9.30      2.11 o 
  -2   2  21      339.69      344.74      6.68 o 
  -1   2  21       75.22       71.20      2.98 o 
   0   2  21      111.72      108.83      3.32 o 
   1   2  21        4.48        5.96      1.48 o 
   2   2  21      684.27      689.39      8.70 o 
   3   2  21       12.28       12.24      2.09 o 
   4   2  21       81.73       97.19      3.97 o 
  -4   3  21       95.29      107.46      5.15 o 
  -3   3  21       20.37       16.13      2.68 o 
  -2   3  21        2.79        2.91      1.81 o 
  -1   3  21       31.29       28.89      4.17 o 
   0   3  21       78.78       77.62      3.21 o 
   1   3  21      107.88      108.92      3.40 o 
   2   3  21       12.60       12.64      1.80 o 
   3   3  21      314.58      330.32      6.90 o 
   4   3  21        8.35        7.63      1.95 o 
  -3   4  21       60.61       56.86      4.10 o 
  -2   4  21       10.42       11.39      3.55 o 
  -1   4  21      190.44      192.37      5.87 o 
   0   4  21       82.76       89.91      3.45 o 
   1   4  21        0.07       -1.27      1.50 o 
   2   4  21      310.98      327.67      6.37 o 
  -2   0  22        8.84       14.11      3.55 o 
   0   0  22      123.35      122.03      9.93 o 
   2   0  22       22.00       26.24      2.61 o 
  -3   1  22        6.43        9.67      2.63 o 
  -2   1  22       49.08       54.26      6.26 o 
  -1   1  22        1.66        2.89      1.77 o 
   0   1  22        2.05        0.11      1.50 o 
   1   1  22       16.78       15.01      1.82 o 
   2   1  22       58.49       58.65      2.74 o 
   3   1  22       11.75        8.24      1.68 o 
  -3   2  22      116.64      122.72      4.68 o 
  -2   2  22       29.06       31.69      2.83 o 
  -1   2  22       33.82       33.74      2.45 o 
   0   2  22        3.74        0.25      1.34 o 
   1   2  22      131.31      140.87      3.87 o 
   2   2  22       12.45       12.94      1.83 o 
  -2   3  22       39.32       47.75      3.86 o 
  -1   3  22        2.41       -0.75      1.90 o 
   0   3  22       10.17        7.51      1.77 o 
   1   3  22       16.48       13.38      1.97 o 
                                                 
